# Supplementary material for: 1-(6,8-Dibromo-2-methyl­quinolin-3-yl)ethanone
Source: Acta Crystallogr Sect E Struct Rep Online. 2011 Sep 17;67(Pt 10):o2664. doi: 10.1107/S1600536811037044 (PMC3201233; doi:10.1107/S1600536811037044)
Supplement: Supplementary file 1 [file e-67-o2664-sup1.cif]

##############################################################################
#                                                                            #
# This CIF contains the data in a paper accepted for publication in          #
# Acta Crystallographica Section E. It conforms to the requirements of       #
# Notes for Authors for Acta Crystallographica Section E, and has been       #
# peer reviewed under the auspices of the IUCr Commission on Journals.       #
#                                                                            #
# Full details of the Crystallographic Information File format               #
# are given in the paper "The Crystallographic Information File (CIF):       #
# a New Standard Archive File for Crystallography" by S. R. Hall, F. H.      #
# Allen and I. D. Brown [Acta Cryst. (1991), A47, 655-685].                  #
#                                                                            #
# The current version of the core CIF dictionary is obtainable from          #
# ftp://ftp.iucr.org/pub/cif_core.dic.                                       #
#                                                                            #
# Software is freely available for graphical display of the structure(s)     #
# in this CIF. For information consult the CIF software page                 #
# http://www.iucr.org/resources/cif/software.                                #
#                                                                            #
# This file may be used for bona fide research purposes within the           #
# scientific community so long as proper attribution is given to the journal # 
# article from which it was obtained.                                        #
#                                                                            #
##############################################################################
data_global
_audit_creation_method     SHELXL-97
_journal_date_recd_electronic     2011-09-12
_journal_date_accepted     2011-09-13
_journal_name_full     'Acta Crystallographica, Section E'
_journal_year     2011
_journal_volume     67
_journal_issue     10
_journal_page_first     o2664
_journal_page_last     o2664
_journal_paper_category     QO
_journal_coeditor_code     HB6406
_publ_contact_author_name     ' Edward RT Tiekink '
_publ_contact_author_address
;
Department of Chemistry, University of Malaya,
50603 Kuala Lumpur, Malaysia
;
_publ_contact_author_email
;
edward.tiekink@gmail.com
;
_publ_contact_author_fax     ' +60 3 7967 4193 '
_publ_contact_author_phone     ' +60 3 7967 6775 '
_publ_section_title
;
1-(6,8-Dibromo-2-methylquinolin-3-yl)ethanone
;
loop_
    _publ_author_name
    _publ_author_footnote
    _publ_author_address
    'R. Prasath' .
;
Department of Chemistry,
BITS, Pilani -- K. K. Birla Goa Campus, Goa 403 726
India
;
    'P. Bhavana'
;
Additional correspondence author, e-mail: juliebhavana@yahoo.co.in.
;
;
Department of Chemistry,
BITS, Pilani -- K. K. Birla Goa Campus, Goa 403 726
India
;
    'Ng, Seik Weng' .
;
Department of Chemistry, University of Malaya,
50603 Kuala Lumpur, Malaysia
and
Chemistry Department, Faculty of Science,
King Abdulaziz University, PO Box 80203 Jeddah, Saudi Arabia
;
    'Tiekink, Edward R. T.' .
;
Department of Chemistry, University of Malaya,
50603 Kuala Lumpur, Malaysia
;
_publ_section_synopsis     .
data_I
_audit_creation_method     SHELXL-97
_chemical_name_systematic
;
1-(6,8-Dibromo-2-methylquinolin-3-yl)ethanone
;
_chemical_name_common     ?
_chemical_formula_moiety     'C12 H9 Br2 N O'
_chemical_formula_sum     'C12 H9 Br2 N O'
_chemical_formula_iupac     'C12 H9 Br2 N O'
_chemical_formula_weight     343.02
_chemical_melting_point     ?
_symmetry_cell_setting     triclinic
_symmetry_space_group_name_H-M     'P -1'
_symmetry_space_group_name_Hall     '-P 1'
loop_
    _symmetry_equiv_pos_as_xyz
    'x, y, z'
    '-x, -y, -z'
_cell_length_a     9.7549(5)
_cell_length_b     11.1719(6)
_cell_length_c     11.5629(5)
_cell_angle_alpha     99.043(4)
_cell_angle_beta     93.330(4)
_cell_angle_gamma     111.733(5)
_cell_volume     1146.69(10)
_cell_formula_units_Z     4
_cell_measurement_reflns_used     4985
_cell_measurement_theta_min     3.8993
_cell_measurement_theta_max     74.0802
_cell_measurement_temperature     100(2)
_exptl_crystal_description     prism
_exptl_crystal_colour     light-brown
_exptl_crystal_size_max     0.25
_exptl_crystal_size_mid     0.20
_exptl_crystal_size_min     0.15
_exptl_crystal_density_diffrn     1.987
_exptl_crystal_density_meas     ?
_exptl_crystal_density_method     'not measured'
_exptl_crystal_F_000     664
_exptl_absorpt_coefficient_mu     8.777
_exptl_absorpt_correction_type     multi-scan
_exptl_absorpt_process_details     '(CrysAlis PRO; Agilent, 2010)'
_exptl_absorpt_correction_T_min     0.2176
_exptl_absorpt_correction_T_max     0.3527
_exptl_special_details
;
;
_diffrn_ambient_temperature     100(2)
_diffrn_radiation_type     CuK\a
_diffrn_radiation_wavelength     1.54184
_diffrn_radiation_source     'SuperNova (Cu) X-ray Source'
_diffrn_radiation_monochromator     Mirror
_diffrn_measurement_device_type
                  'Agilent SuperNova Dual diffractometer with an Atlas detector'
_diffrn_measurement_method     \w
_diffrn_detector_area_resol_mean     10.4041
_diffrn_reflns_number     6906
_diffrn_reflns_av_R_equivalents     0.0391
_diffrn_reflns_av_sigmaI/netI     0.0358
_diffrn_reflns_theta_min     3.90
_diffrn_reflns_theta_max     74.25
_diffrn_reflns_theta_full     74.25
_diffrn_measured_fraction_theta_max     0.952
_diffrn_measured_fraction_theta_full     0.952
_diffrn_reflns_limit_h_min     -12
_diffrn_reflns_limit_h_max     12
_diffrn_reflns_limit_k_min     -13
_diffrn_reflns_limit_k_max     13
_diffrn_reflns_limit_l_min     -14
_diffrn_reflns_limit_l_max     7
_diffrn_standards_number     0
_diffrn_standards_interval_count     0
_diffrn_standards_interval_time     0
_diffrn_standards_decay_%     0
_refine_special_details
;
Refinement of <i>F</i>^2^ against ALL reflections. The weighted <i>R</i>-factor
<i>wR</i> and goodness of fit <i>S</i> are based on <i>F</i>^2^, conventional
<i>R</i>-factors <i>R</i> are based on <i>F</i>, with <i>F</i> set to zero for
negative <i>F</i>^2^. The threshold expression of <i>F</i>^2^ >
\s(<i>F</i>^2^) is used only for calculating <i>R</i>-factors(gt) <i>etc</i>.
and is not relevant to the choice of reflections for refinement.
<i>R</i>-factors based on <i>F</i>^2^ are statistically about twice as large
as those based on <i>F</i>, and <i>R</i>- factors based on ALL data will be
even larger.
;
_reflns_number_total     4462
_reflns_number_gt     4281
_reflns_threshold_expression     I>2\s(I)
_refine_ls_structure_factor_coef     Fsqd
_refine_ls_matrix_type     full
_refine_ls_R_factor_all     0.0512
_refine_ls_R_factor_gt     0.0493
_refine_ls_wR_factor_gt     0.1375
_refine_ls_wR_factor_ref     0.1390
_refine_ls_goodness_of_fit_ref     1.114
_refine_ls_restrained_S_all     1.114
_refine_ls_number_reflns     4462
_refine_ls_number_parameters     293
_refine_ls_number_restraints     0
_refine_ls_hydrogen_treatment     constr
_refine_ls_weighting_scheme     calc
_refine_ls_weighting_details
         'calc w=1/[\s^2^(Fo^2^)+(0.0872P)^2^+3.5949P] where P=(Fo^2^+2Fc^2^)/3'
_atom_sites_solution_hydrogens     geom
_atom_sites_solution_primary     direct
_atom_sites_solution_secondary     difmap
_refine_ls_shift/su_max     0.001
_refine_ls_shift/su_mean     0.000
_refine_diff_density_max     1.596
_refine_diff_density_min     -1.380
_refine_ls_extinction_method     none
_refine_ls_extinction_coef     ?
loop_
    _atom_type_symbol
    _atom_type_description
    _atom_type_scat_dispersion_real
    _atom_type_scat_dispersion_imag
    _atom_type_scat_source
    'C' 'C' 0.0181 0.0091
                         'International Tables Vol C Tables 4.2.6.8 and 6.1.1.4'
    'H' 'H' 0.0000 0.0000
                         'International Tables Vol C Tables 4.2.6.8 and 6.1.1.4'
    'N' 'N' 0.0311 0.0180
                         'International Tables Vol C Tables 4.2.6.8 and 6.1.1.4'
    'O' 'O' 0.0492 0.0322
                         'International Tables Vol C Tables 4.2.6.8 and 6.1.1.4'
    'Br' 'Br' -0.6763 1.2805
                         'International Tables Vol C Tables 4.2.6.8 and 6.1.1.4'
_computing_data_collection     'CrysAlis PRO (Agilent, 2010)'
_computing_cell_refinement     'CrysAlis PRO (Agilent, 2010)'
_computing_data_reduction     'CrysAlis PRO (Agilent, 2010)'
_computing_structure_solution     'SHELXS97 (Sheldrick, 2008)'
_computing_structure_refinement     'SHELXL97 (Sheldrick, 2008)'
_computing_molecular_graphics
;
ORTEP-3 (Farrugia, 1997), DIAMOND (Brandenburg, 2006) and Qmol
(Gans &
Shalloway, 2001)
;
_computing_publication_material     'publCIF (Westrip, 2010)'
loop_
    _atom_site_type_symbol
    _atom_site_label
    _atom_site_fract_x
    _atom_site_fract_y
    _atom_site_fract_z
    _atom_site_U_iso_or_equiv
    _atom_site_adp_type
    _atom_site_calc_flag
    _atom_site_refinement_flags
    _atom_site_occupancy
    _atom_site_symmetry_multiplicity
    _atom_site_disorder_assembly
    _atom_site_disorder_group
    Br Br1 0.64524(5) 0.65200(5) 0.49508(4) 0.01426(16) Uani d . 1 1 . .
    Br Br2 0.92320(5) 1.16226(5) 0.40306(4) 0.01406(16) Uani d . 1 1 . .
    Br Br3 0.85223(5) 0.34850(5) 1.00127(4) 0.01197(15) Uani d . 1 1 . .
    Br Br4 0.24944(5) 0.00166(4) 0.93076(4) 0.01288(15) Uani d . 1 1 . .
    O O1 -0.0502(4) 0.7000(4) 0.2695(3) 0.0221(8) Uani d . 1 1 . .
    O O2 0.5755(4) 0.8053(4) 0.7753(3) 0.0192(8) Uani d . 1 1 . .
    N N1 0.3618(4) 0.6815(4) 0.3952(3) 0.0095(7) Uani d . 1 1 . .
    N N2 0.7242(4) 0.5237(4) 0.8901(3) 0.0081(7) Uani d . 1 1 . .
    C C1 0.4870(5) 0.7915(4) 0.3957(4) 0.0080(8) Uani d . 1 1 . .
    C C2 0.6289(5) 0.7963(4) 0.4388(4) 0.0096(8) Uani d . 1 1 . .
    C C3 0.7562(5) 0.9045(5) 0.4393(4) 0.0112(9) Uani d . 1 1 . .
    H H3 0.8503 0.9061 0.4678 0.013 Uiso calc R 1 1 . .
    C C4 0.7460(5) 1.0134(4) 0.3971(4) 0.0092(9) Uani d . 1 1 . .
    C C5 0.6127(5) 1.0128(5) 0.3557(4) 0.0134(9) Uani d . 1 1 . .
    H H5 0.6077 1.0865 0.3271 0.016 Uiso calc R 1 1 . .
    C C6 0.4816(5) 0.9023(5) 0.3553(4) 0.0107(9) Uani d . 1 1 . .
    C C7 0.3414(5) 0.8974(5) 0.3137(4) 0.0117(9) Uani d . 1 1 . .
    H H7 0.3340 0.9701 0.2849 0.014 Uiso calc R 1 1 . .
    C C8 0.2144(5) 0.7890(5) 0.3138(4) 0.0103(9) Uani d . 1 1 . .
    C C9 0.2302(5) 0.6785(4) 0.3544(4) 0.0084(8) Uani d . 1 1 . .
    C C10 0.1013(5) 0.5530(5) 0.3547(4) 0.0165(10) Uani d . 1 1 . .
    H H10A 0.1373 0.4915 0.3852 0.025 Uiso calc R 1 1 . .
    H H10B 0.0511 0.5143 0.2740 0.025 Uiso calc R 1 1 . .
    H H10C 0.0311 0.5710 0.4051 0.025 Uiso calc R 1 1 . .
    C C11 0.0666(5) 0.7922(5) 0.2724(4) 0.0141(10) Uani d . 1 1 . .
    C C12 0.0674(6) 0.9161(5) 0.2366(6) 0.0250(12) Uani d . 1 1 . .
    H H12A -0.0349 0.9111 0.2240 0.037 Uiso calc R 1 1 . .
    H H12B 0.1125 0.9265 0.1634 0.037 Uiso calc R 1 1 . .
    H H12C 0.1252 0.9916 0.2992 0.037 Uiso calc R 1 1 . .
    C C13 0.6151(5) 0.4096(4) 0.9012(4) 0.0071(8) Uani d . 1 1 . .
    C C14 0.6509(5) 0.3130(5) 0.9490(4) 0.0095(8) Uani d . 1 1 . .
    C C15 0.5430(5) 0.1943(4) 0.9581(4) 0.0099(8) Uani d . 1 1 . .
    H H15 0.5698 0.1309 0.9890 0.012 Uiso calc R 1 1 . .
    C C16 0.3936(5) 0.1679(5) 0.9212(4) 0.0104(9) Uani d . 1 1 . .
    C C17 0.3516(5) 0.2581(4) 0.8784(4) 0.0084(8) Uani d . 1 1 . .
    H H17 0.2495 0.2398 0.8563 0.010 Uiso calc R 1 1 . .
    C C18 0.4625(5) 0.3792(4) 0.8676(4) 0.0093(8) Uani d . 1 1 . .
    C C19 0.4264(5) 0.4746(4) 0.8214(4) 0.0089(8) Uani d . 1 1 . .
    H H19 0.3252 0.4584 0.7980 0.011 Uiso calc R 1 1 . .
    C C20 0.5357(5) 0.5907(4) 0.8098(4) 0.0097(8) Uani d . 1 1 . .
    C C21 0.6871(5) 0.6116(4) 0.8459(4) 0.0093(8) Uani d . 1 1 . .
    C C22 0.8165(5) 0.7332(5) 0.8342(4) 0.0146(9) Uani d . 1 1 . .
    H H22A 0.9094 0.7198 0.8477 0.022 Uiso calc R 1 1 . .
    H H22B 0.8186 0.8079 0.8925 0.022 Uiso calc R 1 1 . .
    H H22C 0.8057 0.7512 0.7546 0.022 Uiso calc R 1 1 . .
    C C23 0.4916(6) 0.6915(5) 0.7634(4) 0.0134(9) Uani d . 1 1 . .
    C C24 0.3351(6) 0.6467(5) 0.7000(4) 0.0173(10) Uani d . 1 1 . .
    H H24A 0.3369 0.6938 0.6351 0.026 Uiso calc R 1 1 . .
    H H24B 0.2702 0.6652 0.7557 0.026 Uiso calc R 1 1 . .
    H H24C 0.2972 0.5521 0.6685 0.026 Uiso calc R 1 1 . .
loop_
    _atom_site_aniso_label
    _atom_site_aniso_U_11
    _atom_site_aniso_U_22
    _atom_site_aniso_U_33
    _atom_site_aniso_U_12
    _atom_site_aniso_U_13
    _atom_site_aniso_U_23
    Br1 0.0141(3) 0.0157(3) 0.0155(3) 0.0064(2) -0.00005(19) 0.0089(2)
    Br2 0.0070(3) 0.0118(3) 0.0201(3) -0.0001(2) 0.00311(18) 0.0024(2)
    Br3 0.0070(3) 0.0125(3) 0.0165(3) 0.0031(2) -0.00128(18) 0.00586(19)
    Br4 0.0103(3) 0.0077(3) 0.0200(3) 0.00088(19) 0.00047(18) 0.00814(19)
    O1 0.0065(16) 0.029(2) 0.029(2) 0.0018(15) 0.0026(14) 0.0116(16)
    O2 0.0233(19) 0.0126(17) 0.0236(18) 0.0072(15) 0.0012(15) 0.0084(14)
    N1 0.0104(18) 0.0121(19) 0.0070(16) 0.0043(15) 0.0040(14) 0.0041(14)
    N2 0.0091(17) 0.0099(18) 0.0050(16) 0.0028(15) 0.0022(13) 0.0020(14)
    C1 0.012(2) 0.009(2) 0.0046(18) 0.0048(18) 0.0032(15) 0.0024(15)
    C2 0.012(2) 0.012(2) 0.0048(18) 0.0042(18) 0.0013(15) 0.0031(16)
    C3 0.009(2) 0.015(2) 0.012(2) 0.0071(18) 0.0010(16) 0.0048(17)
    C4 0.010(2) 0.007(2) 0.011(2) 0.0027(17) 0.0027(16) 0.0020(16)
    C5 0.012(2) 0.014(2) 0.015(2) 0.0051(19) 0.0035(17) 0.0044(18)
    C6 0.007(2) 0.015(2) 0.0092(19) 0.0044(18) 0.0032(16) 0.0018(17)
    C7 0.015(2) 0.013(2) 0.011(2) 0.0076(19) 0.0046(17) 0.0044(17)
    C8 0.007(2) 0.017(2) 0.0076(19) 0.0062(18) 0.0015(15) 0.0032(17)
    C9 0.010(2) 0.010(2) 0.0053(18) 0.0023(18) 0.0031(15) 0.0031(16)
    C10 0.008(2) 0.015(2) 0.018(2) -0.0032(19) 0.0038(18) -0.0005(19)
    C11 0.012(2) 0.019(2) 0.011(2) 0.006(2) 0.0016(17) 0.0012(18)
    C12 0.013(2) 0.017(3) 0.050(4) 0.010(2) 0.003(2) 0.008(2)
    C13 0.0066(19) 0.008(2) 0.0073(18) 0.0032(17) 0.0016(15) 0.0015(15)
    C14 0.008(2) 0.015(2) 0.0061(19) 0.0050(18) 0.0001(15) 0.0017(16)
    C15 0.012(2) 0.0070(19) 0.014(2) 0.0060(18) 0.0008(17) 0.0062(16)
    C16 0.009(2) 0.009(2) 0.012(2) 0.0013(18) 0.0022(16) 0.0028(17)
    C17 0.007(2) 0.009(2) 0.011(2) 0.0048(17) 0.0006(15) 0.0047(16)
    C18 0.014(2) 0.012(2) 0.0048(18) 0.0062(18) 0.0027(16) 0.0047(16)
    C19 0.013(2) 0.009(2) 0.0063(19) 0.0060(18) 0.0003(16) 0.0017(16)
    C20 0.018(2) 0.008(2) 0.0054(18) 0.0063(18) 0.0031(16) 0.0024(16)
    C21 0.014(2) 0.010(2) 0.0042(18) 0.0040(18) 0.0036(16) 0.0026(16)
    C22 0.014(2) 0.012(2) 0.016(2) 0.0012(19) 0.0046(18) 0.0093(18)
    C23 0.019(2) 0.016(2) 0.011(2) 0.010(2) 0.0049(18) 0.0086(18)
    C24 0.018(2) 0.016(2) 0.021(2) 0.008(2) 0.0006(19) 0.0103(19)
_geom_special_details
;
All e.s.d.'s (except the e.s.d. in the dihedral angle between two l.s. planes)
are estimated using the full covariance matrix. The cell e.s.d.'s are taken
into account individually in the estimation of e.s.d.'s in distances, angles
and torsion angles; correlations between e.s.d.'s in cell parameters are only
used when they are defined by crystal symmetry. An approximate (isotropic)
treatment of cell e.s.d.'s is used for estimating e.s.d.'s involving l.s.
planes.
;
loop_
    _geom_bond_atom_site_label_1
    _geom_bond_atom_site_label_2
    _geom_bond_site_symmetry_2
    _geom_bond_distance
    _geom_bond_publ_flag
    Br1 C2 . 1.886(5) ?
    Br2 C4 . 1.892(5) ?
    Br3 C14 . 1.895(4) ?
    Br4 C16 . 1.894(5) ?
    O1 C11 . 1.215(6) ?
    O2 C23 . 1.211(6) ?
    N1 C9 . 1.328(6) ?
    N1 C1 . 1.374(6) ?
    N2 C21 . 1.324(6) ?
    N2 C13 . 1.355(6) ?
    C1 C6 . 1.407(6) ?
    C1 C2 . 1.422(6) ?
    C2 C3 . 1.374(7) ?
    C3 C4 . 1.413(6) ?
    C3 H3 . 0.9500 ?
    C4 C5 . 1.357(7) ?
    C5 C6 . 1.410(7) ?
    C5 H5 . 0.9500 ?
    C6 C7 . 1.402(7) ?
    C7 C8 . 1.375(7) ?
    C7 H7 . 0.9500 ?
    C8 C9 . 1.443(6) ?
    C8 C11 . 1.508(6) ?
    C9 C10 . 1.499(6) ?
    C10 H10A . 0.9800 ?
    C10 H10B . 0.9800 ?
    C10 H10C . 0.9800 ?
    C11 C12 . 1.503(7) ?
    C12 H12A . 0.9800 ?
    C12 H12B . 0.9800 ?
    C12 H12C . 0.9800 ?
    C13 C18 . 1.414(6) ?
    C13 C14 . 1.426(6) ?
    C14 C15 . 1.379(6) ?
    C15 C16 . 1.401(6) ?
    C15 H15 . 0.9500 ?
    C16 C17 . 1.366(6) ?
    C17 C18 . 1.415(6) ?
    C17 H17 . 0.9500 ?
    C18 C19 . 1.407(6) ?
    C19 C20 . 1.373(6) ?
    C19 H19 . 0.9500 ?
    C20 C21 . 1.433(7) ?
    C20 C23 . 1.505(6) ?
    C21 C22 . 1.505(6) ?
    C22 H22A . 0.9800 ?
    C22 H22B . 0.9800 ?
    C22 H22C . 0.9800 ?
    C23 C24 . 1.519(7) ?
    C24 H24A . 0.9800 ?
    C24 H24B . 0.9800 ?
    C24 H24C . 0.9800 ?
loop_
    _geom_angle_atom_site_label_1
    _geom_angle_atom_site_label_2
    _geom_angle_atom_site_label_3
    _geom_angle_site_symmetry_1
    _geom_angle_site_symmetry_3
    _geom_angle
    _geom_angle_publ_flag
    C9 N1 C1 . . 119.1(4) ?
    C21 N2 C13 . . 118.9(4) ?
    N1 C1 C6 . . 122.5(4) ?
    N1 C1 C2 . . 119.9(4) ?
    C6 C1 C2 . . 117.6(4) ?
    C3 C2 C1 . . 121.2(4) ?
    C3 C2 Br1 . . 118.7(3) ?
    C1 C2 Br1 . . 120.1(3) ?
    C2 C3 C4 . . 119.5(4) ?
    C2 C3 H3 . . 120.3 ?
    C4 C3 H3 . . 120.3 ?
    C5 C4 C3 . . 121.1(4) ?
    C5 C4 Br2 . . 120.6(4) ?
    C3 C4 Br2 . . 118.2(3) ?
    C4 C5 C6 . . 119.7(4) ?
    C4 C5 H5 . . 120.2 ?
    C6 C5 H5 . . 120.2 ?
    C7 C6 C1 . . 117.3(4) ?
    C7 C6 C5 . . 121.7(4) ?
    C1 C6 C5 . . 121.0(4) ?
    C8 C7 C6 . . 121.1(4) ?
    C8 C7 H7 . . 119.4 ?
    C6 C7 H7 . . 119.4 ?
    C7 C8 C9 . . 118.0(4) ?
    C7 C8 C11 . . 118.4(4) ?
    C9 C8 C11 . . 123.6(4) ?
    N1 C9 C8 . . 121.9(4) ?
    N1 C9 C10 . . 114.9(4) ?
    C8 C9 C10 . . 123.2(4) ?
    C9 C10 H10A . . 109.5 ?
    C9 C10 H10B . . 109.5 ?
    H10A C10 H10B . . 109.5 ?
    C9 C10 H10C . . 109.5 ?
    H10A C10 H10C . . 109.5 ?
    H10B C10 H10C . . 109.5 ?
    O1 C11 C12 . . 120.3(5) ?
    O1 C11 C8 . . 122.1(5) ?
    C12 C11 C8 . . 117.5(4) ?
    C11 C12 H12A . . 109.5 ?
    C11 C12 H12B . . 109.5 ?
    H12A C12 H12B . . 109.5 ?
    C11 C12 H12C . . 109.5 ?
    H12A C12 H12C . . 109.5 ?
    H12B C12 H12C . . 109.5 ?
    N2 C13 C18 . . 123.0(4) ?
    N2 C13 C14 . . 120.4(4) ?
    C18 C13 C14 . . 116.5(4) ?
    C15 C14 C13 . . 121.8(4) ?
    C15 C14 Br3 . . 119.0(3) ?
    C13 C14 Br3 . . 119.2(3) ?
    C14 C15 C16 . . 119.4(4) ?
    C14 C15 H15 . . 120.3 ?
    C16 C15 H15 . . 120.3 ?
    C17 C16 C15 . . 121.6(4) ?
    C17 C16 Br4 . . 120.3(4) ?
    C15 C16 Br4 . . 118.1(3) ?
    C16 C17 C18 . . 119.0(4) ?
    C16 C17 H17 . . 120.5 ?
    C18 C17 H17 . . 120.5 ?
    C19 C18 C17 . . 121.6(4) ?
    C19 C18 C13 . . 116.8(4) ?
    C17 C18 C13 . . 121.6(4) ?
    C20 C19 C18 . . 120.8(4) ?
    C20 C19 H19 . . 119.6 ?
    C18 C19 H19 . . 119.6 ?
    C19 C20 C21 . . 118.1(4) ?
    C19 C20 C23 . . 118.9(4) ?
    C21 C20 C23 . . 122.9(4) ?
    N2 C21 C20 . . 122.4(4) ?
    N2 C21 C22 . . 114.8(4) ?
    C20 C21 C22 . . 122.8(4) ?
    C21 C22 H22A . . 109.5 ?
    C21 C22 H22B . . 109.5 ?
    H22A C22 H22B . . 109.5 ?
    C21 C22 H22C . . 109.5 ?
    H22A C22 H22C . . 109.5 ?
    H22B C22 H22C . . 109.5 ?
    O2 C23 C20 . . 122.5(4) ?
    O2 C23 C24 . . 119.7(4) ?
    C20 C23 C24 . . 117.8(4) ?
    C23 C24 H24A . . 109.5 ?
    C23 C24 H24B . . 109.5 ?
    H24A C24 H24B . . 109.5 ?
    C23 C24 H24C . . 109.5 ?
    H24A C24 H24C . . 109.5 ?
    H24B C24 H24C . . 109.5 ?
loop_
    _geom_torsion_atom_site_label_1
    _geom_torsion_atom_site_label_2
    _geom_torsion_atom_site_label_3
    _geom_torsion_atom_site_label_4
    _geom_torsion_site_symmetry_1
    _geom_torsion_site_symmetry_2
    _geom_torsion_site_symmetry_3
    _geom_torsion_site_symmetry_4
    _geom_torsion
    _geom_torsion_publ_flag
    C9 N1 C1 C6 . . . . 0.4(6) ?
    C9 N1 C1 C2 . . . . -179.8(4) ?
    N1 C1 C2 C3 . . . . 179.3(4) ?
    C6 C1 C2 C3 . . . . -0.9(6) ?
    N1 C1 C2 Br1 . . . . 0.0(5) ?
    C6 C1 C2 Br1 . . . . 179.8(3) ?
    C1 C2 C3 C4 . . . . 0.5(6) ?
    Br1 C2 C3 C4 . . . . 179.8(3) ?
    C2 C3 C4 C5 . . . . -0.2(7) ?
    C2 C3 C4 Br2 . . . . 178.4(3) ?
    C3 C4 C5 C6 . . . . 0.4(7) ?
    Br2 C4 C5 C6 . . . . -178.1(3) ?
    N1 C1 C6 C7 . . . . 0.2(6) ?
    C2 C1 C6 C7 . . . . -179.6(4) ?
    N1 C1 C6 C5 . . . . -179.2(4) ?
    C2 C1 C6 C5 . . . . 1.1(6) ?
    C4 C5 C6 C7 . . . . 179.8(4) ?
    C4 C5 C6 C1 . . . . -0.9(7) ?
    C1 C6 C7 C8 . . . . 0.7(7) ?
    C5 C6 C7 C8 . . . . -180.0(4) ?
    C6 C7 C8 C9 . . . . -2.0(6) ?
    C6 C7 C8 C11 . . . . 177.6(4) ?
    C1 N1 C9 C8 . . . . -1.9(6) ?
    C1 N1 C9 C10 . . . . 178.5(4) ?
    C7 C8 C9 N1 . . . . 2.7(6) ?
    C11 C8 C9 N1 . . . . -176.9(4) ?
    C7 C8 C9 C10 . . . . -177.7(4) ?
    C11 C8 C9 C10 . . . . 2.7(7) ?
    C7 C8 C11 O1 . . . . 179.7(4) ?
    C9 C8 C11 O1 . . . . -0.7(7) ?
    C7 C8 C11 C12 . . . . -1.7(6) ?
    C9 C8 C11 C12 . . . . 177.9(4) ?
    C21 N2 C13 C18 . . . . 0.2(6) ?
    C21 N2 C13 C14 . . . . -179.6(4) ?
    N2 C13 C14 C15 . . . . -177.9(4) ?
    C18 C13 C14 C15 . . . . 2.3(6) ?
    N2 C13 C14 Br3 . . . . 1.9(5) ?
    C18 C13 C14 Br3 . . . . -177.9(3) ?
    C13 C14 C15 C16 . . . . -1.1(7) ?
    Br3 C14 C15 C16 . . . . 179.1(3) ?
    C14 C15 C16 C17 . . . . -1.2(7) ?
    C14 C15 C16 Br4 . . . . 178.2(3) ?
    C15 C16 C17 C18 . . . . 2.1(7) ?
    Br4 C16 C17 C18 . . . . -177.3(3) ?
    C16 C17 C18 C19 . . . . 178.4(4) ?
    C16 C17 C18 C13 . . . . -0.8(6) ?
    N2 C13 C18 C19 . . . . -0.4(6) ?
    C14 C13 C18 C19 . . . . 179.4(4) ?
    N2 C13 C18 C17 . . . . 178.8(4) ?
    C14 C13 C18 C17 . . . . -1.3(6) ?
    C17 C18 C19 C20 . . . . -179.0(4) ?
    C13 C18 C19 C20 . . . . 0.3(6) ?
    C18 C19 C20 C21 . . . . 0.1(6) ?
    C18 C19 C20 C23 . . . . -178.2(4) ?
    C13 N2 C21 C20 . . . . 0.2(6) ?
    C13 N2 C21 C22 . . . . -178.4(4) ?
    C19 C20 C21 N2 . . . . -0.4(6) ?
    C23 C20 C21 N2 . . . . 177.9(4) ?
    C19 C20 C21 C22 . . . . 178.2(4) ?
    C23 C20 C21 C22 . . . . -3.6(6) ?
    C19 C20 C23 O2 . . . . 162.9(5) ?
    C21 C20 C23 O2 . . . . -15.4(7) ?
    C19 C20 C23 C24 . . . . -16.8(6) ?
    C21 C20 C23 C24 . . . . 165.0(4) ?
loop_
    _geom_hbond_atom_site_label_D
    _geom_hbond_atom_site_label_H
    _geom_hbond_atom_site_label_A
    _geom_hbond_site_symmetry_A
    _geom_hbond_distance_DH
    _geom_hbond_distance_HA
    _geom_hbond_distance_DA
    _geom_hbond_angle_DHA
    C7 H7 O2 2_676 0.95 2.56 3.453(7) 157
    C15 H15 Br4 2_657 0.95 2.89 3.796(5) 160
    C19 H19 O1 2_566 0.95 2.60 3.462(6) 152
