# Supplementary material for: 1-(6,8-Dibromo-2-methyl­quinolin-3-yl)ethanone
Source: Acta Crystallogr Sect E Struct Rep Online. 2011 Sep 17;67(Pt 10):o2664. doi: 10.1107/S1600536811037044 (PMC3201233; doi:10.1107/S1600536811037044)
Supplement: Supplementary file 2 [file e-67-o2664-Isup2.hkl]

# 
# h,k,l, Fc-squared, Fo-squared, sigma(Fo-squared) and status flag 
# 
data_I
_shelx_title '  P-1' 
_shelx_refln_list_code          4 
_shelx_F_calc_maximum      273.92 
_exptl_crystal_F_000       664.00 
_reflns_d_resolution_high  0.8010 
 
loop_ 
 _symmetry_equiv_pos_as_xyz 
 'x, y, z' 
 '-x, -y, -z' 
 
_cell_length_a     9.7549 
_cell_length_b    11.1719 
_cell_length_c    11.5629 
_cell_angle_alpha  99.043 
_cell_angle_beta   93.330 
_cell_angle_gamma 111.733 
 
_shelx_F_squared_multiplier     1.000 
 
loop_ 
 _refln_index_h 
 _refln_index_k 
 _refln_index_l 
 _refln_F_squared_calc 
 _refln_F_squared_meas 
 _refln_F_squared_sigma 
 _refln_observed_status 
   1   0   0     2201.18     2204.68     27.64 o 
   2   0   0     1756.21     1747.99     36.19 o 
   3   0   0      670.27      610.85     11.40 o 
   4   0   0     3399.29     3159.05     74.50 o 
   5   0   0     1024.65     1019.72     49.10 o 
   6   0   0      854.41      805.25     50.53 o 
   7   0   0     4545.83     4336.83    126.79 o 
   8   0   0     1773.24     1940.93     60.46 o 
   9   0   0      397.05      388.83     28.16 o 
  10   0   0     6805.75     6694.17    194.71 o 
  11   0   0      203.51      165.44     21.05 o 
 -11   1   0      549.52      504.29     40.91 o 
 -10   1   0      343.91      368.12     24.48 o 
  -9   1   0       82.25       86.71     16.17 o 
  -8   1   0       16.15       50.08     27.01 o 
  -7   1   0      705.20      720.92     28.71 o 
  -6   1   0     4626.96     4468.57    111.49 o 
  -5   1   0      621.70      681.66     38.98 o 
  -4   1   0     6874.87     7728.37    109.03 o 
  -3   1   0     1965.79     1694.38     41.38 o 
  -2   1   0    28073.87    20199.06    107.34 o 
  -1   1   0       88.87       98.27      4.56 o 
   0   1   0       79.80       96.91      3.55 o 
   1   1   0     5004.21     5018.30    139.44 o 
   2   1   0    12475.34    12147.32    359.66 o 
   3   1   0     1062.33     1206.60     35.00 o 
   4   1   0     9911.19     9701.28    142.93 o 
   5   1   0      130.89      157.78     21.18 o 
   6   1   0    17707.23    17183.93    248.60 o 
   7   1   0     1039.81     1108.91     37.61 o 
   8   1   0      179.37      192.03     32.02 o 
   9   1   0      577.85      637.00     69.43 o 
  10   1   0      185.52      149.70     26.75 o 
 -11   2   0       44.09       40.98     12.76 o 
 -10   2   0     1540.84     1606.22     53.45 o 
  -9   2   0     1382.84     1447.73     68.51 o 
  -8   2   0    15870.95    14861.20    293.46 o 
  -7   2   0      566.12      508.67     41.52 o 
  -6   2   0    11096.74    10386.91    164.45 o 
  -5   2   0     3673.02     3863.99     85.94 o 
  -4   2   0       16.76       22.81      6.25 o 
  -3   2   0     3838.91     3570.19     93.51 o 
  -2   2   0     1715.83     1939.25     28.40 o 
  -1   2   0      243.77      210.88     10.47 o 
   0   2   0     2399.35     2232.01     23.99 o 
   1   2   0        0.34        8.97      1.44 o 
   2   2   0    13019.33    12269.64     80.47 o 
   3   2   0     3219.05     3115.93     45.26 o 
   4   2   0    28593.74    26561.15    261.24 o 
   5   2   0     2588.95     2777.38     96.43 o 
   6   2   0      294.55      312.10     26.16 o 
   7   2   0     2851.44     2861.92    123.14 o 
   8   2   0     1173.08     1194.99     61.33 o 
   9   2   0      522.94      744.70     68.43 o 
  10   2   0     1788.33     1970.13     79.78 o 
 -11   3   0      172.54      169.83     17.51 o 
 -10   3   0     7813.64     7740.38    302.70 o 
  -9   3   0      217.68      218.94     27.24 o 
  -8   3   0     6284.47     6165.12    104.75 o 
  -7   3   0      481.10      503.78     39.95 o 
  -6   3   0     5104.15     4908.71    109.15 o 
  -5   3   0     3270.99     3430.55     80.16 o 
  -4   3   0      519.76      510.24     16.57 o 
  -3   3   0      555.16      548.88     18.84 o 
  -2   3   0    32089.67    28270.38    148.25 o 
  -1   3   0     3705.52     3560.13     56.02 o 
   0   3   0    12976.11    11642.76    354.65 o 
   1   3   0      793.44      770.33     11.67 o 
   2   3   0     8627.46     8513.76     79.57 o 
   3   3   0     1586.96     1822.54     40.54 o 
   4   3   0       48.96      545.45     44.78 o 
   5   3   0      168.20      313.28    115.69 o 
   6   3   0     4505.55     4711.25    253.53 o 
   7   3   0      282.55      286.82     30.58 o 
   8   3   0     9282.71     9701.83    352.80 o 
   9   3   0        7.41        4.02      6.16 o 
 -12   4   0      479.13      324.36     25.85 o 
 -11   4   0      145.68      191.49     16.30 o 
 -10   4   0      184.25      220.69     20.12 o 
  -9   4   0      651.26      596.95     45.94 o 
  -8   4   0      820.70      823.76     38.64 o 
  -7   4   0      269.72      249.16     20.04 o 
  -6   4   0     1051.23     1167.96     54.04 o 
  -5   4   0     5573.52     5537.79    100.96 o 
  -4   4   0    38629.45    32269.34    840.36 o 
  -3   4   0      531.74      411.98     20.38 o 
  -2   4   0      659.85      598.79     26.09 o 
  -1   4   0      367.51      343.49     21.38 o 
   0   4   0     2395.35     2076.93    125.13 o 
   1   4   0       21.60       67.42      8.19 o 
   2   4   0     6291.24     7033.02    218.21 o 
   3   4   0     1155.72     1101.72     71.98 o 
   4   4   0     1618.05     1598.83     79.99 o 
   5   4   0      104.60      137.45     15.41 o 
   6   4   0     8528.50     9531.25    170.17 o 
   7   4   0      524.01      587.33     41.30 o 
   8   4   0     4111.20     4207.01    336.58 o 
   9   4   0      786.88      518.10     31.10 o 
 -12   5   0      680.26      476.46     31.01 o 
 -11   5   0      824.92      859.58     45.51 o 
 -10   5   0      419.58      495.30     40.50 o 
  -9   5   0      359.89      429.61     40.81 o 
  -8   5   0     2887.32     2916.55     76.99 o 
  -7   5   0       27.31       25.22      6.35 o 
  -6   5   0    12653.23    12142.10    174.56 o 
  -5   5   0      306.19      517.63     41.07 o 
  -4   5   0      800.34      723.64     30.20 o 
  -3   5   0       82.46       64.58      9.68 o 
  -2   5   0     8499.69     7600.63    109.01 o 
  -1   5   0      725.15      589.75     32.26 o 
   0   5   0     4146.31     3578.82    246.53 o 
   1   5   0     2147.41     2201.36     43.53 o 
   2   5   0    15293.59    12612.46    614.78 o 
   3   5   0      940.86      905.46     46.30 o 
   4   5   0     1199.66     1267.06     82.85 o 
   5   5   0      208.56      213.67     34.19 o 
   6   5   0      531.43      593.90     39.94 o 
   7   5   0       50.28       58.57     19.09 o 
   8   5   0       21.55       41.66     12.22 o 
 -12   6   0     4350.17     2896.31     70.62 o 
 -11   6   0      151.08      171.08     20.85 o 
 -10   6   0     5952.31     6435.01    151.08 o 
  -9   6   0      242.94      279.38     33.90 o 
  -8   6   0       11.39      227.29    149.66 o 
  -7   6   0     1022.40     1058.08     42.82 o 
  -6   6   0      280.79      313.28     28.83 o 
  -5   6   0      675.34      633.98     38.00 o 
  -4   6   0      122.73      141.84     15.49 o 
  -3   6   0      978.71      954.80     42.60 o 
  -2   6   0    11369.33     9965.36    144.63 o 
  -1   6   0      580.54      549.47     35.22 o 
   0   6   0    27652.65    23547.96    241.34 o 
   1   6   0      576.01      519.39     37.27 o 
   2   6   0       71.77       75.88     14.98 o 
   3   6   0        0.53       13.44      6.14 o 
   4   6   0     2257.42     2355.80    130.91 o 
   5   6   0       73.86      151.26     29.65 o 
   6   6   0     2299.43     2616.30    113.96 o 
   7   6   0      173.84      230.29     29.66 o 
 -11   7   0      679.08      600.00    123.74 o 
 -10   7   0     1925.70     2209.35     89.50 o 
  -9   7   0        6.01       10.19      8.04 o 
  -8   7   0      331.49      312.45     37.78 o 
  -7   7   0      706.99      699.28     36.13 o 
  -6   7   0     8130.29     7402.61    109.31 o 
  -5   7   0      618.61      543.94     36.92 o 
  -4   7   0     5153.11     4460.91     98.04 o 
  -3   7   0       60.78       57.62     12.18 o 
  -2   7   0     4502.44     4025.64    103.31 o 
  -1   7   0       20.35       52.39     12.17 o 
   0   7   0      247.88      236.44     26.93 o 
   1   7   0     2828.11     2558.70    125.76 o 
   2   7   0     1659.25     1509.82     46.06 o 
   3   7   0      691.24      747.62     50.72 o 
   4   7   0     5542.98     6372.46    185.22 o 
   5   7   0        0.69      170.26     31.46 o 
   6   7   0     7371.42     8267.06    179.93 o 
   7   7   0      237.49      210.00     22.27 o 
 -11   8   0      142.22      167.05     20.38 o 
 -10   8   0       31.89       62.11     15.41 o 
  -9   8   0      897.26      996.75     66.53 o 
  -8   8   0     7255.69     7413.09    187.96 o 
  -7   8   0     3339.83     3791.15    216.32 o 
  -6   8   0     3186.38     3055.51    135.25 o 
  -5   8   0      184.66      202.95     18.95 o 
  -4   8   0      868.52      785.71     28.47 o 
  -3   8   0      709.26      596.26     29.80 o 
  -2   8   0      363.60      323.02     33.03 o 
  -1   8   0      170.23      160.02     35.85 o 
   0   8   0      640.84      620.43     33.49 o 
   1   8   0        3.67        7.86      4.57 o 
   2   8   0     9326.82     9537.05    161.21 o 
   3   8   0      551.39      564.69     41.24 o 
   4   8   0     5286.32     5495.31    160.52 o 
   5   8   0      550.53      622.65     49.45 o 
   6   8   0      775.56      896.09     47.10 o 
 -11   9   0       40.78       39.20      9.51 o 
 -10   9   0     5546.19     6404.40    145.68 o 
  -9   9   0      492.15      550.66     49.56 o 
  -8   9   0     1065.15     1160.70     76.68 o 
  -7   9   0      166.23      168.16     18.46 o 
  -6   9   0     3017.09     3120.82     80.32 o 
  -5   9   0      399.97      435.31     25.35 o 
  -4   9   0      856.34      961.66     42.96 o 
  -3   9   0      125.14      143.49     13.43 o 
  -2   9   0    16580.31    13653.24    479.77 o 
  -1   9   0      377.14      332.97     21.47 o 
   0   9   0     3203.15     2863.47    107.65 o 
   1   9   0     1086.14     1045.20     52.20 o 
   2   9   0      141.64      165.78     38.61 o 
   3   9   0        3.96       31.75     16.51 o 
   4   9   0        1.83       25.10     10.12 o 
   5   9   0      228.50      258.83     25.05 o 
 -11  10   0      775.35      840.02     35.02 o 
 -10  10   0        1.58       13.85      6.24 o 
  -9  10   0      161.34      189.25     18.09 o 
  -8  10   0       11.04       40.71     13.76 o 
  -7  10   0       10.96       40.17     15.56 o 
  -6  10   0     2825.24     2967.96    117.56 o 
  -5  10   0      699.24      655.94     54.28 o 
  -4  10   0    16774.01    13731.35    208.93 o 
  -3  10   0      152.88      135.60     21.68 o 
  -2  10   0      118.59      128.20     16.81 o 
  -1  10   0     2494.57     2180.48     67.81 o 
   0  10   0       89.09      119.59     22.93 o 
   1  10   0      555.47      541.35     61.96 o 
   2  10   0     1553.45     1692.49     62.37 o 
   3  10   0      247.82      238.71     27.52 o 
   4  10   0     2744.43     2715.28     74.64 o 
 -10  11   0     2177.36     2077.35     62.20 o 
  -9  11   0      689.74      532.98    162.98 o 
  -8  11   0     3341.62     3012.09    546.59 o 
  -7  11   0       19.09       24.05     10.10 o 
  -6  11   0     2884.90     2913.62    109.25 o 
  -4  11   0       46.37       68.73     19.94 o 
  -3  11   0      462.58      404.08     28.73 o 
  -2  11   0      975.98      848.93     41.00 o 
  -1  11   0      577.21      511.27     42.20 o 
   0  11   0     4219.95     4174.67    506.91 o 
   1  11   0       93.74      100.88     14.19 o 
   2  11   0     6755.91     6432.09    124.64 o 
  -8  12   0      186.26      135.91     20.53 o 
  -7  12   0     1469.79     1007.29     65.49 o 
  -6  12   0      209.78      197.52     32.16 o 
  -5  12   0       43.41       48.16     16.19 o 
  -4  12   0      310.33      235.13     33.60 o 
  -3  12   0      126.46       99.97     14.97 o 
  -2  12   0     3328.74     2948.73    140.42 o 
  -1  12   0      461.33      477.85     46.89 o 
   0  12   0     4186.56     4033.34    394.70 o 
  -7  13   0      198.01      180.71     21.70 o 
  -6  13   0     7903.75     5634.18    133.48 o 
  -5  13   0      346.56      290.10     31.26 o 
  -4  13   0     1552.85     1361.72     62.79 o 
  -3  13   0      122.71      114.21     16.06 o 
  -2  13   0       21.67       25.26      8.61 o 
   1 -13   1       74.69       64.93     12.91 o 
   2 -13   1      184.99      181.55     22.98 o 
   3 -13   1     2875.75     2506.03     81.30 o 
   4 -13   1     1160.58      876.49     53.36 o 
   5 -13   1      773.10      637.20     47.03 o 
   6 -13   1      156.73      145.48     22.37 o 
   7 -13   1     2492.71     1915.91     71.58 o 
   0 -12   1       32.45       39.32      7.27 o 
   1 -12   1      438.11      436.50     43.45 o 
   2 -12   1     1017.94      886.82     56.86 o 
   3 -12   1     1924.99     1496.78     80.88 o 
   4 -12   1      862.51      678.10     58.17 o 
   5 -12   1     7067.61     6065.35    178.87 o 
   6 -12   1        2.11       -1.14      9.54 o 
   7 -12   1       70.29       64.09     17.15 o 
   8 -12   1      672.90      418.16     35.12 o 
  -2 -11   1      286.15      284.98     25.96 o 
  -1 -11   1     2589.84     2493.71    293.41 o 
   0 -11   1        8.73       24.05      7.88 o 
   1 -11   1     2310.39     2009.04     60.06 o 
   2 -11   1     4425.66     3460.07    132.28 o 
   3 -11   1     2643.35     2162.50    110.21 o 
   4 -11   1       84.84      113.54     27.33 o 
   5 -11   1      617.17      578.09     62.33 o 
   6 -11   1      163.71      204.40     23.19 o 
   7 -11   1     1885.43     1993.51    159.13 o 
   8 -11   1     1948.31     1742.24    331.30 o 
   9 -11   1     3903.13     3987.01    109.26 o 
  10 -11   1       13.96       47.04     10.09 o 
  -4 -10   1     1844.97     1740.80     60.35 o 
  -3 -10   1     7958.99     7673.23    153.87 o 
  -2 -10   1        5.48       10.25      5.53 o 
  -1 -10   1      295.14      287.91     41.72 o 
   0 -10   1      505.24      441.13     41.21 o 
   1 -10   1     2455.51     2160.38     71.54 o 
   2 -10   1       30.11       51.12     24.37 o 
   3 -10   1       85.54      395.57     51.49 o 
   4 -10   1       21.96       14.99     10.16 o 
   5 -10   1       59.30       62.01     17.32 o 
   6 -10   1     1716.32     1602.28     88.60 o 
   7 -10   1     5035.67     5511.14    164.12 o 
   8 -10   1     1072.62     1034.06    205.22 o 
   9 -10   1     3272.30     3634.29    117.50 o 
  10 -10   1       17.45       18.16      7.43 o 
  11 -10   1     2403.59     2550.15     59.16 o 
  -5  -9   1     3234.57     3117.30     88.16 o 
  -4  -9   1      477.91      491.67     42.30 o 
  -3  -9   1      523.12      545.91     37.98 o 
  -2  -9   1        8.06       40.46     36.17 o 
  -1  -9   1     7128.41     6972.39    166.14 o 
   0  -9   1     2274.20     1963.07     63.18 o 
   1  -9   1     4379.42     3832.06     92.84 o 
   2  -9   1     2197.70     1822.66     71.54 o 
   3  -9   1     6807.39     5872.38    106.20 o 
   4  -9   1      231.94      187.35     18.49 o 
   5  -9   1      668.37      569.00     51.30 o 
   6  -9   1     3524.26     3220.71    124.40 o 
   7  -9   1      443.65      431.76     47.21 o 
   8  -9   1      153.95      199.42     31.71 o 
   9  -9   1     1828.91     2066.63     95.11 o 
  10  -9   1      402.78      475.36     39.13 o 
  11  -9   1        2.49        9.36      4.34 o 
  -6  -8   1     1926.05     1993.01     72.38 o 
  -5  -8   1       12.10       18.24     11.03 o 
  -4  -8   1      237.08      237.38     33.53 o 
  -3  -8   1     2410.73     2256.47    133.66 o 
  -2  -8   1      636.20      680.40     42.34 o 
  -1  -8   1     3436.31     2897.60    123.96 o 
   0  -8   1     8049.34     6546.01    146.12 o 
   1  -8   1    17864.27    15938.95    263.88 o 
   2  -8   1       59.77       50.37     13.71 o 
   3  -8   1      311.06      252.88     28.24 o 
   4  -8   1     1332.44     1198.60     34.74 o 
   5  -8   1     3694.81     3464.39     97.18 o 
   6  -8   1     1490.24     1497.51     41.53 o 
   7  -8   1     2640.35     2631.75    112.20 o 
   8  -8   1      136.68      165.20     28.80 o 
   9  -8   1     2234.72     2341.42    218.80 o 
  10  -8   1     1262.91     1354.25    241.36 o 
  11  -8   1     3519.19     3250.80    535.69 o 
  -7  -7   1       47.08       46.36     11.35 o 
  -6  -7   1     1178.46     1250.64     71.39 o 
  -5  -7   1     4225.17     4643.54    150.19 o 
  -4  -7   1        8.78       19.70      7.90 o 
  -3  -7   1     2369.17     2258.74     79.04 o 
  -2  -7   1     4584.39     4399.16    100.48 o 
  -1  -7   1     8011.75     7270.74    159.86 o 
   0  -7   1     1377.26     1313.09     66.54 o 
   1  -7   1     1454.77     1317.78     64.37 o 
   2  -7   1       43.60       69.18     14.11 o 
   3  -7   1     5894.37     5300.28    116.39 o 
   4  -7   1     6080.82     5542.86    110.13 o 
   6  -7   1       17.07       33.76      7.84 o 
   7  -7   1    15849.38    15611.16    305.35 o 
   8  -7   1     1883.60     2198.90    100.83 o 
   9  -7   1      497.34      653.19     53.51 o 
  10  -7   1     1855.77     2122.37     86.36 o 
  11  -7   1      128.97      163.73     45.30 o 
  -7  -6   1     7097.67     7657.00    172.37 o 
  -6  -6   1       49.55       76.81     20.45 o 
  -5  -6   1     2181.35     2407.31    113.64 o 
  -4  -6   1      404.10      446.21     36.01 o 
  -3  -6   1     1748.80     1863.94     59.34 o 
  -2  -6   1     4291.18     3887.91    111.88 o 
  -1  -6   1       25.10       33.47     10.17 o 
   0  -6   1       95.90      111.84     17.87 o 
   1  -6   1       50.75      105.98     16.17 o 
   2  -6   1     1640.46     1639.28     62.59 o 
   3  -6   1     5106.14     4353.93     92.27 o 
   4  -6   1     4289.70     4090.72     82.74 o 
   5  -6   1    10176.60     9623.52    152.98 o 
   6  -6   1       18.34       17.82      8.10 o 
   7  -6   1     8325.86     8212.11    172.80 o 
   8  -6   1      520.11      504.51     46.01 o 
   9  -6   1      972.13     1083.97     66.83 o 
  10  -6   1     2157.27     2342.41     89.64 o 
  11  -6   1     2805.25     2812.90    588.77 o 
  12  -6   1       11.07        9.26      4.59 o 
  -8  -5   1      969.72     1110.67     63.03 o 
  -7  -5   1      983.49     1019.66    104.15 o 
  -6  -5   1       12.12       30.29     11.05 o 
  -5  -5   1    11062.08    11631.34    247.40 o 
  -4  -5   1     4741.03     4812.26    252.96 o 
  -3  -5   1      292.86      273.45     27.41 o 
  -2  -5   1     1959.09     1905.75     69.40 o 
  -1  -5   1    19475.12    18888.38    205.83 o 
   0  -5   1       20.84       35.87      9.06 o 
   1  -5   1     1972.27     2070.70     61.76 o 
   2  -5   1     7899.57     7373.53    110.39 o 
   3  -5   1     2579.05     2830.03     64.20 o 
   4  -5   1     2556.78     2552.31     55.14 o 
   5  -5   1     3650.73     3595.76     86.22 o 
   6  -5   1       81.74      111.98     17.40 o 
   7  -5   1      442.37      423.95     26.72 o 
   8  -5   1     3947.86     3981.28     99.79 o 
   9  -5   1    11123.65    11312.90    205.88 o 
  10  -5   1      876.42      928.96     54.57 o 
  11  -5   1     1842.89     2188.31     68.14 o 
  12  -5   1       57.93       47.51      9.79 o 
  -9  -4   1        7.03       20.17      6.65 o 
  -8  -4   1      191.74      151.89     18.97 o 
  -7  -4   1     1139.27     1302.17     62.62 o 
  -6  -4   1      835.61     1005.04     50.18 o 
  -5  -4   1      660.04      724.22     42.66 o 
  -4  -4   1     5228.98     5144.74    144.71 o 
  -3  -4   1    14997.68    14607.42    187.80 o 
  -2  -4   1      327.60      362.57     20.36 o 
  -1  -4   1       38.48       63.73      7.33 o 
   0  -4   1     1316.80     1238.18     26.44 o 
   1  -4   1    10038.26     9131.91    863.63 o 
   2  -4   1    20674.15    21054.45    156.64 o 
   3  -4   1      530.23      577.68     24.14 o 
   4  -4   1       17.12       14.68      3.45 o 
   5  -4   1     1537.01     1470.28     53.57 o 
   6  -4   1      958.58      924.44     49.22 o 
   7  -4   1     6505.85     6243.90    189.13 o 
   8  -4   1     2641.94     2587.97     69.29 o 
   9  -4   1     1742.40     1690.45     76.77 o 
  10  -4   1      226.20      250.52     20.67 o 
  11  -4   1     3804.47     3971.22    753.14 o 
  12  -4   1      973.20      743.71     37.28 o 
  -9  -3   1     1517.75     1390.27     79.21 o 
  -8  -3   1        1.98       12.93      8.60 o 
  -7  -3   1      400.07      432.17     39.00 o 
  -6  -3   1      602.01      596.77     28.74 o 
  -5  -3   1     7816.44     7370.75    172.28 o 
  -4  -3   1     1372.04     1378.59     65.87 o 
  -3  -3   1     1332.49     1379.62     53.24 o 
  -2  -3   1        1.55        7.00      1.56 o 
  -1  -3   1    13531.67    13171.16     69.15 o 
   0  -3   1     5773.32     5279.62     87.03 o 
   1  -3   1    16812.38    21067.62   1300.41 o 
   2  -3   1     3889.05     4544.49     59.78 o 
   3  -3   1    13148.31    13325.76     89.52 o 
   4  -3   1     1005.10      944.69     36.82 o 
   5  -3   1       23.01       26.87      7.89 o 
   6  -3   1     5117.67     5269.86    117.05 o 
   7  -3   1      754.65      792.67     51.49 o 
   8  -3   1       75.19      123.27     16.71 o 
   9  -3   1      185.50      315.55     31.50 o 
  10  -3   1      386.16      403.51     26.19 o 
  11  -3   1      272.27      259.39     27.42 o 
 -10  -2   1       21.30       19.27      9.64 o 
  -9  -2   1     1417.72     1424.63     96.18 o 
  -8  -2   1       59.79       74.76     12.67 o 
  -7  -2   1      876.37      930.66     43.53 o 
  -6  -2   1    10293.13     9904.14    147.10 o 
  -5  -2   1     1619.80     1652.82     74.47 o 
  -4  -2   1     1337.93     1473.41     62.71 o 
  -3  -2   1        9.17       37.63      5.73 o 
  -2  -2   1      845.89      854.84     39.71 o 
  -1  -2   1     8958.69     8060.78    276.26 o 
   0  -2   1     4376.96     4610.77     41.70 o 
   1  -2   1    27132.65    24649.65    105.18 o 
   2  -2   1       32.16       51.86      4.92 o 
   3  -2   1     7837.43     6801.25    441.59 o 
   4  -2   1        4.92       15.05      5.49 o 
   5  -2   1     3445.08     3171.06     81.42 o 
   6  -2   1     4604.32     4439.10    109.88 o 
   7  -2   1     4514.60     4389.95    123.99 o 
   8  -2   1      142.50      134.80     15.34 o 
   9  -2   1     1326.77     1495.96     54.73 o 
  10  -2   1      933.63      949.56     70.79 o 
  11  -2   1      595.15      530.16     40.48 o 
 -10  -1   1      508.44      520.83     51.00 o 
  -9  -1   1     5884.10     6459.61    134.47 o 
  -8  -1   1     1668.19     1763.51     67.72 o 
  -7  -1   1      809.23      810.07     32.94 o 
  -6  -1   1     1801.17     1724.11     78.82 o 
  -5  -1   1    11983.40    11337.72    180.07 o 
  -4  -1   1      198.34      239.95     21.36 o 
  -3  -1   1     2893.79     2716.22     63.98 o 
  -2  -1   1     8248.91     7981.65     90.75 o 
  -1  -1   1     1577.28     1942.88     34.69 o 
   0  -1   1     1793.90     2152.00     24.30 o 
   1  -1   1      159.12      169.60      7.89 o 
   2  -1   1        9.04       21.86      3.95 o 
   3  -1   1       70.88       88.57      9.84 o 
   4  -1   1     6292.80     5690.42     94.06 o 
   5  -1   1    15269.10    14434.69    178.01 o 
   6  -1   1      391.27      353.47     32.61 o 
   7  -1   1     4649.19     4762.95    136.23 o 
   9  -1   1     1301.17     1439.52    101.66 o 
  10  -1   1     1226.95     1197.28     80.37 o 
  11  -1   1      705.09      607.47     38.55 o 
 -11   0   1      187.64      151.62     21.25 o 
 -10   0   1      368.03      405.37     51.96 o 
  -9   0   1      392.08      389.61     34.85 o 
  -8   0   1     1075.73      996.20     45.63 o 
  -7   0   1    20282.17    18989.57    224.64 o 
  -6   0   1       87.35      110.49     18.59 o 
  -5   0   1       76.51      135.31     18.05 o 
  -4   0   1      278.82      255.59     21.05 o 
  -3   0   1    11840.48    10595.72    112.84 o 
  -2   0   1     5106.91     4788.91     60.51 o 
  -1   0   1        5.09       25.87      3.11 o 
   0   0   1       12.96       31.55      4.87 o 
   1   0   1       88.26      103.75      5.34 o 
   2   0   1     4459.91     4235.33     38.29 o 
   3   0   1    10388.24     9978.16    111.39 o 
   4   0   1     6974.11     6490.08    109.00 o 
   5   0   1     2559.90     2657.19     80.76 o 
   6   0   1      251.08      235.14     27.81 o 
   7   0   1     8193.21     8217.81    145.13 o 
   8   0   1     1008.37     1065.68     69.21 o 
   9   0   1       89.41      133.73     32.24 o 
  10   0   1     1654.36     1580.35     90.30 o 
  11   0   1     3988.13     3091.84     81.57 o 
 -11   1   1      574.50      518.23     42.98 o 
 -10   1   1     1266.66     1458.32     62.08 o 
  -9   1   1     1944.12     1947.82     79.93 o 
  -8   1   1      924.56      925.60     41.36 o 
  -7   1   1      150.42      146.37     13.28 o 
  -6   1   1       28.16       26.07      9.02 o 
  -5   1   1    13029.12    12180.96    157.26 o 
  -4   1   1     4293.92     3744.03     74.32 o 
  -3   1   1    10708.86     9622.03     98.05 o 
  -2   1   1     1578.47     1498.32     92.90 o 
  -1   1   1    16404.79    14967.50     72.67 o 
   0   1   1        0.06       12.47      1.44 o 
   1   1   1     1824.98     1986.55     27.28 o 
   2   1   1     5321.47     5177.69     94.14 o 
   3   1   1     1345.95     1381.23     22.60 o 
   4   1   1      673.24      644.45     36.89 o 
   5   1   1      656.33      681.20     43.96 o 
   6   1   1      119.02      121.92     22.03 o 
   7   1   1     2889.93     3053.47     82.42 o 
   8   1   1     5234.11     5840.74    251.02 o 
   9   1   1     8899.24     9319.55    252.55 o 
  10   1   1      545.79      531.98     47.03 o 
 -11   2   1      993.20     1031.54    138.95 o 
 -10   2   1     3142.91     3127.41     95.29 o 
  -9   2   1      365.10      383.67     36.20 o 
  -8   2   1      404.51      391.66     26.44 o 
  -7   2   1      116.17      150.07     24.23 o 
  -6   2   1        1.46        8.34      8.81 o 
  -5   2   1    12700.05    11851.91    146.40 o 
  -4   2   1    24635.65    21901.82    169.64 o 
  -3   2   1    28175.88    22276.42    195.88 o 
  -2   2   1       82.41       87.93      7.00 o 
  -1   2   1      238.83      257.90     12.45 o 
   0   2   1     4464.72     4217.54     53.60 o 
   1   2   1    10621.15     9542.93    119.92 o 
   2   2   1    10405.56    10342.43    109.96 o 
   3   2   1     7139.88     7631.76    101.75 o 
   4   2   1       62.59      136.58     19.51 o 
   5   2   1     4264.85     4593.64    124.16 o 
   6   2   1      806.38      776.26     40.46 o 
   7   2   1     1679.44     1869.31     75.59 o 
   8   2   1     1370.64     1516.98     66.37 o 
   9   2   1       57.53      104.43     24.89 o 
  10   2   1      387.80      344.87     30.61 o 
 -11   3   1      220.28      242.58     32.07 o 
 -10   3   1     1089.66     1114.31     58.60 o 
  -9   3   1     6053.67     5845.76    145.32 o 
  -8   3   1      131.32      141.44     16.23 o 
  -7   3   1     1779.38     1794.04     63.14 o 
  -6   3   1     3393.67     2987.51     83.16 o 
  -5   3   1     1218.12     1373.69     49.11 o 
  -4   3   1     2548.82     2206.52     35.62 o 
  -3   3   1     6304.66     6087.10     88.59 o 
  -2   3   1      106.04       90.14      8.73 o 
  -1   3   1     4029.37     3718.26     58.20 o 
   0   3   1     7422.83     6786.41    208.55 o 
   1   3   1    23915.47    21515.09    116.31 o 
   2   3   1      389.18      317.25     15.33 o 
   3   3   1    16918.71    16111.52    364.79 o 
   4   3   1       44.49       74.06     15.44 o 
   5   3   1     2246.13     2352.58     82.11 o 
   6   3   1     1598.97     1615.39     53.26 o 
   7   3   1      423.55      459.03     37.54 o 
   8   3   1      468.40      459.40     34.63 o 
   9   3   1      277.89      276.05     32.69 o 
 -11   4   1     6789.83     6383.82    732.36 o 
 -10   4   1     1109.09      974.05     56.11 o 
  -9   4   1      267.51      317.01     34.38 o 
  -8   4   1        2.29       11.89      5.88 o 
  -7   4   1     6138.85     6035.10    177.22 o 
  -6   4   1     6020.25     5949.34    121.62 o 
  -4   4   1      102.93      119.51      8.30 o 
  -3   4   1     4767.46     4493.03     70.04 o 
  -2   4   1     1387.51     1270.54     38.98 o 
  -1   4   1     6011.72     5358.06     83.06 o 
   0   4   1     9938.88     8317.49    405.46 o 
   1   4   1     6600.93     5918.90    119.49 o 
   2   4   1      451.68      543.29     24.17 o 
   3   4   1     9932.17     9573.46    554.17 o 
   4   4   1     2520.18     2942.19     76.23 o 
   5   4   1     1338.76     1250.63     39.29 o 
   6   4   1     3940.81     4140.07    110.08 o 
   7   4   1     6437.26     6627.65    272.85 o 
   8   4   1       12.07       15.29      6.14 o 
 -12   5   1     1178.89     1207.41     39.43 o 
 -11   5   1       69.70       77.59     14.15 o 
 -10   5   1       16.45       17.43      7.96 o 
  -9   5   1     5566.11     5406.48    143.80 o 
  -8   5   1     2109.42     2098.72     61.46 o 
  -7   5   1      935.80      954.25     38.73 o 
  -6   5   1     3837.98     3842.97     96.42 o 
  -5   5   1    13732.88    12362.17     92.72 o 
  -4   5   1      296.34      299.37     20.14 o 
  -3   5   1      869.33      752.35     33.14 o 
  -2   5   1     2517.40     2053.82     57.53 o 
  -1   5   1     1611.34     1331.63     47.71 o 
   0   5   1     4844.04     4260.35     83.74 o 
   1   5   1     1265.57     1165.41     33.21 o 
   2   5   1       21.55       28.08      5.83 o 
   3   5   1       98.82      131.24     14.72 o 
   4   5   1     4346.09     4543.72    173.58 o 
   5   5   1     5020.29     5410.09    221.00 o 
   6   5   1      453.37      489.03     41.56 o 
   7   5   1     1863.58     1836.51    219.14 o 
   8   5   1       86.91      132.27     19.97 o 
 -12   6   1      270.99      297.66     20.80 o 
 -11   6   1       30.42       44.54     10.75 o 
 -10   6   1      165.64      123.62     21.57 o 
  -9   6   1     1397.33     1495.47     78.14 o 
  -8   6   1     3635.20     3343.63    117.84 o 
  -7   6   1     8282.00     7661.54    127.64 o 
  -6   6   1      169.88      174.65     20.75 o 
  -5   6   1      263.65      236.71     14.52 o 
  -4   6   1     2111.57     2094.06     60.86 o 
  -3   6   1    23494.98    19631.35    193.14 o 
  -2   6   1     5627.94     4824.43     99.73 o 
  -1   6   1     3622.61     3120.80     82.82 o 
   0   6   1       29.75       44.59     10.50 o 
   1   6   1     7960.94     6843.63    132.27 o 
   2   6   1      877.15      898.66     38.82 o 
   3   6   1     1136.62     1216.65     56.00 o 
   4   6   1     5596.25     6172.82    178.28 o 
   5   6   1        0.38       17.53     11.96 o 
   6   6   1       17.50       42.36     14.71 o 
   7   6   1     2284.88     2385.34     89.42 o 
 -11   7   1     1012.26     1004.17    194.94 o 
 -10   7   1      358.13      429.19     39.79 o 
  -9   7   1        0.15       14.10      9.18 o 
  -8   7   1     2767.21     2645.60    108.14 o 
  -7   7   1     3850.20     3699.56     80.95 o 
  -6   7   1       31.80       34.56      5.98 o 
  -5   7   1     3122.24     2866.22     55.52 o 
  -4   7   1     1499.92     1254.38     53.16 o 
  -3   7   1     4234.26     3780.68     95.95 o 
  -2   7   1     3242.42     2907.84     86.63 o 
  -1   7   1    10123.40     8220.45    151.73 o 
   0   7   1       11.67        7.97      5.36 o 
   1   7   1     1528.51     1188.43     40.26 o 
   2   7   1     3244.63     3317.44    120.41 o 
   3   7   1     1931.78     1962.33    139.26 o 
   4   7   1      986.80     1058.93     74.45 o 
   5   7   1      716.03      754.75     60.01 o 
   6   7   1        0.15       13.70      8.32 o 
   7   7   1      147.17      129.55     15.96 o 
 -11   8   1     2088.51     2372.13     78.05 o 
 -10   8   1     2471.10     2912.15    101.48 o 
  -9   8   1      115.92      148.41     25.56 o 
  -8   8   1     1062.75     1238.04     76.53 o 
  -7   8   1     2477.31     2593.80     70.85 o 
  -6   8   1       44.96       66.84      8.77 o 
  -5   8   1     3078.77     3219.07     57.99 o 
  -4   8   1     4057.40     3745.31     99.01 o 
  -3   8   1     3134.54     2792.11     64.85 o 
  -2   8   1      143.43      137.72     12.04 o 
  -1   8   1     2903.46     2431.19     65.09 o 
   0   8   1       75.96       59.96     10.77 o 
   1   8   1     1483.72     1388.27     52.35 o 
   2   8   1     5596.76     5664.11    162.13 o 
   3   8   1     2931.33     3347.67     99.12 o 
   4   8   1        4.81       34.81     13.19 o 
   5   8   1     2193.21     2377.22     93.10 o 
   6   8   1      324.40      353.03     27.74 o 
 -11   9   1       18.07       92.20     14.87 o 
 -10   9   1     1342.04     1599.14     71.53 o 
  -9   9   1     3340.64     4016.22    130.56 o 
  -8   9   1      680.13      773.80     37.32 o 
  -7   9   1     1427.01     1619.64     57.37 o 
  -6   9   1     1085.38     1192.94     49.55 o 
  -5   9   1     1379.73     1421.06     53.38 o 
  -4   9   1     2540.90     2472.11     75.20 o 
  -3   9   1      481.98      406.32     26.69 o 
  -2   9   1       20.64       16.54      6.07 o 
  -1   9   1      338.07      304.36     26.25 o 
   0   9   1      136.51      124.17     24.17 o 
   1   9   1     3434.15     3613.29    249.81 o 
   2   9   1      273.38      310.13     29.57 o 
   3   9   1     3727.65     4006.68    130.76 o 
   4   9   1       19.34       28.43     10.73 o 
   5   9   1     2713.34     2903.77     78.31 o 
 -11  10   1     2330.85     2519.49     58.69 o 
 -10  10   1        4.64       12.44      5.84 o 
  -9  10   1      277.80      297.36     32.62 o 
  -8  10   1      305.13      328.87     36.89 o 
  -7  10   1     3168.55     3732.05     84.98 o 
  -6  10   1     2723.25     3001.19     79.26 o 
  -5  10   1      445.84      573.41     48.81 o 
  -4  10   1      109.55      103.50     19.24 o 
  -3  10   1     4204.69     3928.51    122.48 o 
  -2  10   1      924.13      828.64     43.84 o 
  -1  10   1      106.86      101.17     20.81 o 
   0  10   1     2449.45     2418.76    262.28 o 
   1  10   1       84.21      110.89     38.23 o 
   2  10   1       48.65       47.19     14.19 o 
   3  10   1     1678.00     1746.42     72.57 o 
   4  10   1      299.26      297.04     23.24 o 
 -10  11   1      136.77      168.26     16.68 o 
  -9  11   1      779.69      683.20    157.76 o 
  -8  11   1      621.25      657.18     46.06 o 
  -7  11   1     1187.04     1344.82     68.41 o 
  -6  11   1     1905.05     1997.58    162.66 o 
  -5  11   1     3914.20     3715.58    107.98 o 
  -4  11   1       11.67        6.50      4.96 o 
  -3  11   1      976.47      911.35     44.05 o 
  -2  11   1      418.62      369.92     27.13 o 
  -1  11   1     1153.31     1322.74    186.41 o 
   0  11   1     1320.80     1425.13    176.24 o 
   1  11   1      249.62      298.89     49.32 o 
   2  11   1       40.84       45.89     10.97 o 
  -8  12   1     1776.03     1138.39     58.39 o 
  -7  12   1      876.02      729.09     55.62 o 
  -6  12   1        8.08       32.87     16.74 o 
  -5  12   1      131.23      207.62     30.39 o 
  -4  12   1      150.43      161.16     19.02 o 
  -3  12   1     1371.33     1179.06     73.17 o 
  -2  12   1     1752.28     1843.25    215.52 o 
  -1  12   1     2761.22     2851.64    263.58 o 
   0  12   1       95.94       92.50     14.20 o 
  -7  13   1      371.89      237.35     23.87 o 
  -6  13   1       42.91       35.76     10.77 o 
  -5  13   1        3.81        5.01      6.07 o 
  -4  13   1     1220.00     1050.28    142.24 o 
  -3  13   1     2390.70     2136.02     65.84 o 
   1 -13   2       47.97       33.58      9.62 o 
   2 -13   2      740.32      692.41     35.15 o 
   3 -13   2     1221.07     1078.79     56.29 o 
   4 -13   2      758.21      646.06     47.22 o 
   5 -13   2      150.12      132.27     21.86 o 
   6 -13   2     1654.01     1283.81     65.28 o 
   7 -13   2       12.20       18.54      8.64 o 
  -1 -12   2        0.12       -1.30      4.75 o 
   0 -12   2     2505.88     2595.36    101.23 o 
   1 -12   2     1194.01     1188.14     46.21 o 
   2 -12   2     5623.70     4870.51    138.73 o 
   3 -12   2     1911.75     1618.60     85.09 o 
   4 -12   2       48.64       43.44     15.74 o 
   5 -12   2       45.42       36.63     17.57 o 
   6 -12   2      461.52      367.95     42.74 o 
   7 -12   2     1102.04     1001.57     64.18 o 
   8 -12   2      372.93      283.84     27.20 o 
  -2 -11   2     2552.58     2427.80    206.80 o 
  -1 -11   2        0.83        2.26      3.49 o 
   0 -11   2     5241.26     5218.10    166.76 o 
   1 -11   2     1616.42     1530.13     82.37 o 
   2 -11   2     1530.95     1339.05     82.68 o 
   3 -11   2      387.40      351.13     44.79 o 
   4 -11   2      368.12      380.25     48.50 o 
   5 -11   2       98.88       63.35     21.24 o 
   6 -11   2     2357.66     2441.54    132.65 o 
   7 -11   2     2250.26     2002.56    177.34 o 
   8 -11   2     2265.43     1820.72    375.85 o 
   9 -11   2       22.28       33.16     10.36 o 
  10 -11   2      761.32      909.11     40.82 o 
  -4 -10   2      756.86      759.47     38.56 o 
  -3 -10   2       49.25       43.48     11.68 o 
  -2 -10   2      336.94      316.30     54.39 o 
  -1 -10   2      945.37      892.47     96.16 o 
   0 -10   2      747.96      682.16     36.60 o 
   1 -10   2     1118.93      969.34     70.63 o 
   2 -10   2      785.35      779.26     65.95 o 
   3 -10   2       71.54       78.12     22.50 o 
   4 -10   2     6689.70     6120.40    201.47 o 
   5 -10   2     1390.39     1193.85     57.90 o 
   6 -10   2     3295.56     3181.58     95.01 o 
   7 -10   2     1016.01     1046.13    107.86 o 
   8 -10   2     1268.91     1187.82    244.47 o 
   9 -10   2      172.64      218.54     29.00 o 
  10 -10   2      193.18      200.39     22.51 o 
  -5  -9   2      720.21      719.21     41.74 o 
  -4  -9   2     2242.89     2218.66     87.73 o 
  -3  -9   2       21.63       27.32      6.51 o 
  -2  -9   2      503.57      507.82     36.00 o 
  -1  -9   2     2279.60     1923.49    138.18 o 
   0  -9   2      607.57      557.44     33.49 o 
   1  -9   2     1829.18     1705.04     63.19 o 
   2  -9   2     6179.88     5806.63    115.46 o 
   3  -9   2        2.41        5.21      4.69 o 
   4  -9   2     1422.87     1317.24     49.38 o 
   5  -9   2     3471.24     3010.06    117.94 o 
   6  -9   2     3737.21     3653.76    133.48 o 
   7  -9   2      141.97      181.59     30.19 o 
   8  -9   2      362.94      404.81     44.33 o 
   9  -9   2        9.75       18.77      8.45 o 
  10  -9   2     4277.36     5273.98    125.62 o 
  11  -9   2      322.98      339.24     23.16 o 
  -6  -8   2     2657.81     2754.91     84.72 o 
  -5  -8   2        1.62       -0.08      4.95 o 
  -4  -8   2     4462.25     4648.13    246.47 o 
  -3  -8   2       31.78       38.46     10.25 o 
  -2  -8   2     6400.29     6350.68    361.72 o 
  -1  -8   2      303.73      280.08     23.54 o 
   0  -8   2      378.36      321.80     20.30 o 
   1  -8   2       24.87       23.58     14.42 o 
   2  -8   2      653.81      662.67     48.95 o 
   3  -8   2     1644.81     1453.75     50.59 o 
   4  -8   2      701.91      627.70     31.36 o 
   5  -8   2     1876.43     1713.47     83.44 o 
   6  -8   2     2276.16     3379.25    475.24 o 
   7  -8   2      812.53      884.07     67.58 o 
   8  -8   2     5769.98     6616.68    258.35 o 
   9  -8   2     1214.88     1411.91    104.34 o 
  10  -8   2       68.71       89.04     16.42 o 
  11  -8   2     2070.57     2046.26    370.77 o 
  -7  -7   2      604.29      643.70     41.36 o 
  -6  -7   2     2524.48     2703.61    104.02 o 
  -5  -7   2      236.69      231.02     21.83 o 
  -4  -7   2     4931.58     5592.84    120.85 o 
  -3  -7   2     5636.92     5692.52    123.96 o 
  -2  -7   2      931.09      968.43     37.02 o 
  -1  -7   2      530.01      485.84     43.24 o 
   0  -7   2     3646.80     3465.48    110.92 o 
   1  -7   2       15.85       84.18     16.86 o 
   2  -7   2     6288.02     6611.23    142.13 o 
   3  -7   2     4122.88     4626.26    112.73 o 
   4  -7   2     6262.46     5944.32    113.26 o 
   6  -7   2     3319.00     3277.60    204.77 o 
   7  -7   2      612.63      660.38     36.09 o 
   8  -7   2        5.51       20.57     10.26 o 
   9  -7   2     2933.02     3421.89    120.77 o 
  10  -7   2     2114.57     2120.51    330.41 o 
  11  -7   2       12.36       18.18      8.33 o 
  -7  -6   2       13.62       29.54     11.72 o 
  -6  -6   2      606.15      633.12     35.71 o 
  -5  -6   2      287.32      308.94     26.71 o 
  -4  -6   2      786.39      767.68     46.64 o 
  -3  -6   2     3933.92     4206.27     99.34 o 
  -2  -6   2      799.80     2313.44     88.38 o 
  -1  -6   2       65.60       53.13     13.41 o 
   0  -6   2    13914.90    13937.18    202.17 o 
   1  -6   2     1480.28     1556.03     36.73 o 
   2  -6   2     8598.14     9375.60    149.13 o 
   3  -6   2     3321.54     3258.75     82.45 o 
   4  -6   2     4210.42     4098.03     83.75 o 
   5  -6   2        5.24       10.02      5.65 o 
   6  -6   2     4812.62     4587.31    116.15 o 
   7  -6   2     2545.97     2423.46     78.77 o 
   8  -6   2      299.50      389.17     40.79 o 
   9  -6   2      829.34     1016.93     64.14 o 
  10  -6   2     1580.68     1967.92     78.75 o 
  11  -6   2       77.40      116.68     22.51 o 
  -8  -5   2     2561.95     2574.39     97.64 o 
  -7  -5   2      195.55      216.34     20.23 o 
  -6  -5   2       52.06      109.22     16.13 o 
  -5  -5   2     4918.11     5198.64    185.92 o 
  -4  -5   2     2759.59     3024.39     87.31 o 
  -3  -5   2     1371.17     1431.30     65.23 o 
  -2  -5   2     8642.92     8785.90    159.13 o 
  -1  -5   2      806.64      935.83     51.10 o 
   0  -5   2     6910.09     8527.87    435.32 o 
   1  -5   2     5993.52     6753.03    183.46 o 
   2  -5   2    26272.61    27065.42   3633.98 o 
   3  -5   2     4145.45     4651.91     84.73 o 
   4  -5   2       50.39      176.44     14.52 o 
   5  -5   2        0.08        0.89      3.77 o 
   6  -5   2    13718.31    12581.37    188.03 o 
   7  -5   2     3796.58     3648.31    259.29 o 
   8  -5   2     2719.99     2737.52    101.82 o 
   9  -5   2       24.13       12.18      7.82 o 
  10  -5   2       90.86       95.79     16.88 o 
  11  -5   2      131.48      114.25     20.90 o 
  -9  -4   2       43.58       41.91      9.69 o 
  -8  -4   2     1950.81     2387.39    132.19 o 
  -7  -4   2       19.09       30.60      8.81 o 
  -6  -4   2     7893.42     8452.08    308.52 o 
  -5  -4   2     4701.07     4583.49    126.69 o 
  -4  -4   2      426.84      457.22     45.21 o 
  -3  -4   2        5.34        7.93      3.77 o 
  -2  -4   2     1944.10     2289.17     38.96 o 
  -1  -4   2     2716.62     3460.63     52.77 o 
   0  -4   2      604.08      704.02     23.08 o 
   1  -4   2     4475.63     5884.52     73.47 o 
   2  -4   2     2312.94     2506.41    257.84 o 
   3  -4   2      790.29      910.38     31.28 o 
   5  -4   2     1685.17     1575.27     57.55 o 
   6  -4   2     3318.06     4347.10    114.04 o 
   7  -4   2     3420.55     3431.10    261.30 o 
   8  -4   2     6811.13     7057.61    220.44 o 
   9  -4   2       14.83       22.47      7.47 o 
  10  -4   2       32.37       27.95      9.84 o 
  11  -4   2      985.87      714.02     51.14 o 
  -9  -3   2      189.62      228.12     32.32 o 
  -8  -3   2     6923.89     7655.72    217.14 o 
  -7  -3   2     2614.34     2605.01     76.72 o 
  -6  -3   2      434.10      373.75     25.93 o 
  -5  -3   2     3747.93     3764.05    123.51 o 
  -4  -3   2     8239.87     7639.23     81.31 o 
  -3  -3   2      112.38      156.99     10.47 o 
  -2  -3   2    11202.00    11367.19    118.14 o 
  -1  -3   2     7376.19     8192.85     73.67 o 
   0  -3   2    11018.90    12643.75     92.02 o 
   1  -3   2     3067.16     3351.04     50.73 o 
   2  -3   2     5131.30     5849.80     72.07 o 
   3  -3   2       59.06       62.00      6.71 o 
   4  -3   2       50.58       83.20     12.19 o 
   5  -3   2     5718.04     5152.87    107.49 o 
   6  -3   2     4553.11     4468.88    113.59 o 
   7  -3   2      126.39      145.12     22.92 o 
   8  -3   2      479.74      521.27     30.08 o 
   9  -3   2      458.16      447.33     50.74 o 
  10  -3   2    10833.64    10119.48    209.38 o 
  11  -3   2     2049.42     1678.39     68.42 o 
 -10  -2   2      143.84      146.89     22.28 o 
  -9  -2   2       29.93       43.20      9.24 o 
  -8  -2   2      119.70      139.75     17.72 o 
  -7  -2   2     1369.73     1387.97     55.22 o 
  -6  -2   2     1242.43     1212.93     54.06 o 
  -5  -2   2       43.26       44.17      6.71 o 
  -4  -2   2    15200.57    13578.40    189.96 o 
  -3  -2   2      480.12      614.23     19.63 o 
  -2  -2   2    32015.68    30369.37   2686.25 o 
  -1  -2   2     9435.19     9819.22    322.10 o 
   0  -2   2     2361.57     2707.18     39.64 o 
   1  -2   2        7.99        9.53      2.69 o 
   2  -2   2     7126.57     7176.49     74.15 o 
   3  -2   2      634.65      524.74     11.01 o 
   4  -2   2     4818.96     5077.75     90.70 o 
   5  -2   2     4208.10     3931.40     93.67 o 
   6  -2   2     2435.94     2555.05     85.97 o 
   7  -2   2      302.51      291.32     32.42 o 
   8  -2   2     6439.18     7490.34    220.65 o 
   9  -2   2      521.72      612.07     62.66 o 
  10  -2   2       25.78       21.13     11.35 o 
  11  -2   2     2876.19     2363.82     75.41 o 
 -10  -1   2       15.54       27.50      6.63 o 
  -9  -1   2      778.51      861.81     52.23 o 
  -8  -1   2     2970.81     3097.43    178.61 o 
  -7  -1   2     1124.87     1129.23     39.78 o 
  -6  -1   2     4710.94     4937.00    133.16 o 
  -5  -1   2      477.90      434.65     35.39 o 
  -4  -1   2     7188.61     6584.79    120.10 o 
  -3  -1   2     5933.53     5520.23     93.79 o 
  -2  -1   2     7513.71     6815.06     84.92 o 
  -1  -1   2     4820.09     4341.07    342.38 o 
   0  -1   2      108.00      152.89      8.47 o 
   1  -1   2       80.76      115.89      7.89 o 
   2  -1   2    36194.96    29512.66    515.32 o 
   3  -1   2    21398.26    19754.88    153.38 o 
   4  -1   2    23848.23    22909.78    196.11 o 
   5  -1   2       57.10       44.16     10.71 o 
   6  -1   2      105.30      119.86     19.04 o 
   7  -1   2       73.73       70.64     16.47 o 
   8  -1   2      210.28      325.59     48.36 o 
   9  -1   2     2779.10     2866.45    137.86 o 
  10  -1   2      362.62      349.29     41.28 o 
  11  -1   2       14.67       17.81      6.49 o 
 -11   0   2       68.11       83.43     16.03 o 
 -10   0   2     9752.63    11047.27    168.56 o 
  -9   0   2     3522.05     3557.82    109.62 o 
  -8   0   2     3884.64     4074.52    121.63 o 
  -7   0   2      174.55      186.28     15.88 o 
  -6   0   2      964.15      921.93     53.31 o 
  -5   0   2       21.42       44.92     10.38 o 
  -4   0   2      105.44       89.00     12.65 o 
  -3   0   2     5933.46     5026.91     78.35 o 
  -2   0   2     3881.25     3700.40     53.49 o 
  -1   0   2        3.97        5.91      2.50 o 
   0   0   2    13822.90    13601.12    230.69 o 
   1   0   2       18.84       28.80      2.53 o 
   2   0   2    13364.02    12350.81    380.70 o 
   3   0   2     4511.10     4336.17     74.14 o 
   4   0   2    13831.52    13790.82    160.14 o 
   5   0   2       55.50       64.92     12.77 o 
   6   0   2      153.19      173.23     25.36 o 
   7   0   2      302.09      347.71     22.90 o 
   8   0   2     4114.07     5355.37    118.56 o 
   9   0   2     1664.18     1817.21    109.50 o 
  10   0   2     1067.08     1015.32     51.97 o 
 -11   1   2      814.93      885.78    134.92 o 
 -10   1   2        1.58       14.68      7.04 o 
  -9   1   2      953.92      968.61     58.13 o 
  -8   1   2     6639.48     6294.22    108.72 o 
  -7   1   2      671.05      632.57     32.04 o 
  -6   1   2     2296.15     2182.68     76.30 o 
  -5   1   2     3595.38     3034.97     78.07 o 
  -4   1   2    12187.66    10505.60    125.00 o 
  -3   1   2     4002.79     3446.52     58.76 o 
  -2   1   2      915.26      781.94     31.97 o 
  -1   1   2        2.99       10.66      1.32 o 
   0   1   2        7.47       21.61      2.14 o 
   1   1   2     3606.85     3552.93     66.06 o 
   2   1   2     5306.63     5675.52    450.01 o 
   3   1   2      844.13     1107.38    148.38 o 
   4   1   2      136.23      217.80     22.72 o 
   5   1   2      110.61      118.07     18.78 o 
   6   1   2    21661.62    21468.13    198.70 o 
   7   1   2      328.06      338.69     30.16 o 
   8   1   2     1062.75     1074.58     53.31 o 
   9   1   2      624.62      592.99     61.25 o 
  10   1   2      390.52      333.07     33.96 o 
 -11   2   2      954.99      996.63    107.55 o 
 -10   2   2      560.52      566.28     41.91 o 
  -9   2   2       12.40       10.74      6.76 o 
  -8   2   2     3288.16     3109.61     74.64 o 
  -7   2   2        0.56       12.50      4.58 o 
  -6   2   2    16009.53    13909.25    183.45 o 
  -5   2   2     4796.48     4117.16     86.67 o 
  -4   2   2       25.57       86.68     10.54 o 
  -3   2   2      188.20      162.09      7.87 o 
  -2   2   2      500.51      863.35    101.96 o 
  -1   2   2     6084.17     6621.06     72.46 o 
   0   2   2     2095.78     2341.63    194.85 o 
   1   2   2     8014.76     7813.59     51.17 o 
   2   2   2     3988.46     4076.23    110.36 o 
   3   2   2      198.87      208.78     11.24 o 
   4   2   2    11116.29    11497.98    171.55 o 
   5   2   2      689.32      759.73     50.18 o 
   6   2   2     1814.72     1893.39     54.28 o 
   7   2   2     1883.41     1981.92     74.92 o 
   8   2   2     5236.40     5056.74    114.28 o 
   9   2   2      534.06      550.53     52.38 o 
  10   2   2      135.76       95.44     14.42 o 
 -11   3   2      759.51      804.21    109.30 o 
 -10   3   2     1338.33     1339.14     65.87 o 
  -9   3   2        4.12        4.77      5.66 o 
  -8   3   2     3254.59     3228.35     75.23 o 
  -7   3   2     2530.95     2318.59     59.06 o 
  -6   3   2     1501.16     2436.62     75.50 o 
  -5   3   2      342.74      269.46     21.80 o 
  -4   3   2     5495.39     4983.71     49.85 o 
  -3   3   2        4.83       18.07      2.91 o 
  -2   3   2    19705.21    17095.44    130.76 o 
  -1   3   2     2083.28     1744.06     43.24 o 
   0   3   2    12381.28    10711.90    243.65 o 
   1   3   2      984.59      958.91     26.19 o 
   2   3   2        0.44        2.52      1.82 o 
   3   3   2      310.96      348.14     26.53 o 
   4   3   2      825.41      861.74     51.50 o 
   5   3   2     7352.08     7272.05    120.37 o 
   6   3   2       90.08      122.57     18.68 o 
   7   3   2      287.57      321.83     30.23 o 
   8   3   2     1307.46     1243.17     53.05 o 
   9   3   2       15.87       34.45     10.62 o 
 -11   4   2      428.73      373.23     59.26 o 
 -10   4   2      188.31      199.89     25.68 o 
  -9   4   2      153.23      121.64     21.28 o 
  -8   4   2       39.22       54.95     10.94 o 
  -7   4   2     3624.78     3522.00    104.45 o 
  -6   4   2      302.50      301.42     25.83 o 
  -5   4   2      327.14      319.29     14.12 o 
  -4   4   2     9463.84     8420.76    158.58 o 
  -3   4   2      683.20      693.51     29.14 o 
  -2   4   2    15784.79    13622.61    132.34 o 
  -1   4   2     6761.00     6006.45     91.66 o 
   0   4   2     8691.62     7153.93    235.57 o 
   1   4   2        6.31        6.50      2.78 o 
   2   4   2     1261.41     1299.73     36.80 o 
   3   4   2      228.73      250.69     20.34 o 
   4   4   2     9688.93    10000.58    115.10 o 
   5   4   2      300.86      293.96     23.48 o 
   6   4   2      520.90      517.11     38.56 o 
   7   4   2       10.19       14.58      5.75 o 
   8   4   2     1244.13     1285.05     53.86 o 
 -12   5   2     2656.83     3088.25     65.70 o 
 -11   5   2      340.23      363.52     30.49 o 
 -10   5   2     1283.73     1174.50     63.91 o 
  -9   5   2     1054.78     1088.86     64.17 o 
  -8   5   2     6995.90     6473.60    225.50 o 
  -7   5   2      912.00      854.17     28.76 o 
  -6   5   2     1280.29     1226.27     52.93 o 
  -5   5   2       49.51       54.17      6.39 o 
  -4   5   2      688.05      665.95     21.90 o 
  -3   5   2     8142.09     7452.01    109.77 o 
  -2   5   2     2241.41     1985.22     58.41 o 
  -1   5   2     1622.37     1343.90     48.70 o 
   0   5   2        5.19       12.16      3.83 o 
   1   5   2      651.45      629.31     26.34 o 
   2   5   2    12689.54    10968.15    118.21 o 
   3   5   2     3323.13     3088.48     63.17 o 
   4   5   2     1825.24     1820.10     67.31 o 
   5   5   2     1461.04     1549.93    112.03 o 
   6   5   2     1179.03     1238.68     84.93 o 
   7   5   2        2.42        7.37      4.44 o 
 -12   6   2     1261.39     1435.38     45.61 o 
 -11   6   2      110.14      120.75     17.94 o 
 -10   6   2    10290.57    10469.40    191.55 o 
  -9   6   2     2532.77     2412.41     98.78 o 
  -8   6   2      116.77      127.83     23.10 o 
  -7   6   2       93.36      114.82     11.99 o 
  -6   6   2     3595.70     3550.93     58.06 o 
  -5   6   2      425.93      455.86     24.85 o 
  -4   6   2     3298.13     3102.72     53.03 o 
  -3   6   2     5026.23     4319.20     94.03 o 
  -2   6   2     2713.98     2775.75     77.99 o 
  -1   6   2       21.31       19.34      7.67 o 
   0   6   2    13611.53    11732.32    166.66 o 
   1   6   2      313.99      275.27     19.12 o 
   2   6   2     1114.87     1033.19     38.16 o 
   3   6   2     4183.52     4107.74    149.74 o 
   4   6   2     7701.12     8246.37    208.67 o 
   5   6   2       10.97        9.30      7.34 o 
   6   6   2      784.79      825.34     59.92 o 
   7   6   2      315.17      306.89     29.37 o 
 -11   7   2      827.77      882.82     47.19 o 
 -10   7   2       96.76       97.45     19.03 o 
  -9   7   2      731.03      745.16     55.78 o 
  -8   7   2     4657.86     4836.66    276.11 o 
  -7   7   2       26.13       48.42      9.36 o 
  -6   7   2     6889.71     6659.34    148.59 o 
  -5   7   2     1278.35     1223.87     33.05 o 
  -4   7   2     6562.45     5600.43    115.98 o 
  -3   7   2     1937.80     1684.48     65.70 o 
  -2   7   2        4.29       27.20      9.19 o 
  -1   7   2       20.37       24.46      8.99 o 
   0   7   2        5.09       14.42      5.36 o 
   1   7   2     2207.89     1783.65     49.85 o 
   2   7   2      207.11      193.43     19.55 o 
   3   7   2      413.02      476.34     37.27 o 
   4   7   2     1774.33     1920.74     99.94 o 
   5   7   2       84.84       56.84     16.86 o 
   6   7   2     7262.28     7629.01    156.68 o 
 -11   8   2     1030.64     1144.77     52.73 o 
 -10   8   2       54.85       67.48     15.51 o 
  -9   8   2     1176.22     1397.34     75.56 o 
  -8   8   2    10118.77    10664.97    270.22 o 
  -7   8   2      583.45      631.60     35.10 o 
  -6   8   2    10445.82    10741.71    318.83 o 
  -5   8   2     3822.71     3784.07     83.84 o 
  -4   8   2     2321.29     2044.39     55.92 o 
  -3   8   2       44.07       55.68      9.12 o 
  -2   8   2     1105.26      971.66     32.82 o 
  -1   8   2      207.17      193.64     18.77 o 
   0   8   2     8013.68     6958.48    123.05 o 
   1   8   2     2962.54     2870.20    108.81 o 
   2   8   2     2334.79     2382.53    110.68 o 
   3   8   2       14.31       11.04      7.10 o 
   4   8   2     2869.76     3047.63    116.08 o 
   5   8   2      325.70      369.35     35.03 o 
 -11   9   2      762.90      851.41     39.21 o 
 -10   9   2     1553.84     1785.09     73.15 o 
  -9   9   2      368.01      395.42     23.37 o 
  -8   9   2     1148.34     1264.14     47.78 o 
  -7   9   2      297.89      293.59     24.30 o 
  -6   9   2     1036.15     1146.90     83.59 o 
  -5   9   2     1226.28     1266.40     50.05 o 
  -4   9   2      154.90      150.21     24.54 o 
  -3   9   2       12.51       31.84      7.15 o 
  -2   9   2    13985.94    12176.56    226.67 o 
  -1   9   2     3457.58     3060.02    115.73 o 
   0   9   2     5103.96     5169.65    365.03 o 
   1   9   2      757.12      820.06     71.29 o 
   2   9   2     2229.39     2290.04    158.13 o 
   3   9   2       25.95       33.50     12.49 o 
   4   9   2       87.37       96.50     18.03 o 
 -10  10   2     1330.88     1339.65     54.91 o 
  -9  10   2        5.93        6.63      4.69 o 
  -8  10   2      875.55      931.52     38.38 o 
  -7  10   2     1790.62     1934.30     59.73 o 
  -6  10   2     1011.57     1045.41     53.94 o 
  -5  10   2       71.09       84.63     18.76 o 
  -4  10   2     3802.71     3379.31    115.43 o 
  -3  10   2      408.95      424.60     42.42 o 
  -2  10   2     3993.05     3467.09    121.22 o 
  -1  10   2     1209.59     1167.06     70.84 o 
   0  10   2     4151.70     4579.40    546.93 o 
   1  10   2        3.41        6.34      5.56 o 
   2  10   2      362.78      379.74     37.64 o 
   3  10   2       35.79       35.37     10.39 o 
  -9  11   2      160.95      156.32     30.63 o 
  -8  11   2     4621.63     4833.58    111.48 o 
  -7  11   2     1313.54     1313.65    118.63 o 
  -6  11   2       26.99       52.81     13.28 o 
  -5  11   2       78.27       65.24     14.75 o 
  -4  11   2       70.31       73.68     16.49 o 
  -3  11   2       59.97       47.40     10.10 o 
  -2  11   2      725.29      780.45     54.05 o 
  -1  11   2      440.20      466.94     59.65 o 
   0  11   2      116.72      143.89     16.20 o 
   1  11   2       60.94       68.16     14.50 o 
   2  11   2     5984.52     6094.08    111.23 o 
  -8  12   2      725.20      520.39     38.12 o 
  -7  12   2       76.39       82.49     18.42 o 
  -6  12   2      472.22      442.93     26.61 o 
  -5  12   2        9.61       13.52      4.17 o 
  -4  12   2     2521.12     2180.07    186.92 o 
  -3  12   2     2615.99     2199.61    195.26 o 
  -2  12   2     2595.05     2366.19     79.05 o 
  -1  12   2        1.38        9.50      6.16 o 
   0  12   2     1478.41     1435.98     52.07 o 
  -7  13   2       65.04       46.91      9.76 o 
  -6  13   2     4360.11     2877.67     80.57 o 
  -5  13   2      125.99      112.21     16.52 o 
   1 -13   3      319.09      294.42     27.97 o 
   2 -13   3      812.50      811.82     32.85 o 
   3 -13   3      814.99      785.46     50.19 o 
   4 -13   3       25.35       31.22     10.41 o 
   5 -13   3      616.38      519.77     43.86 o 
   6 -13   3      524.20      511.95     40.81 o 
   7 -13   3     6545.09     5070.81    108.74 o 
  -1 -12   3        0.32        9.28      6.36 o 
   0 -12   3        7.87       10.92      7.19 o 
   1 -12   3       97.53       91.96     23.80 o 
   2 -12   3      173.19      127.23     22.93 o 
   3 -12   3     2238.88     2008.08     96.38 o 
   4 -12   3      920.66      774.44     61.73 o 
   5 -12   3     9788.68     7986.24    200.65 o 
   6 -12   3        3.34       22.87     11.24 o 
   7 -12   3      249.27      178.35     25.78 o 
   8 -12   3        1.10       11.91      3.83 o 
  -2 -11   3      893.64      843.96     59.30 o 
  -1 -11   3     5766.94     5394.38    160.72 o 
   0 -11   3      127.13      172.35     35.99 o 
   1 -11   3     5669.56     5085.00    154.12 o 
   2 -11   3      159.80      144.78     29.63 o 
   3 -11   3      148.83      152.27     29.50 o 
   4 -11   3      553.86      448.27     52.62 o 
   5 -11   3      276.32      240.16     38.31 o 
   6 -11   3     1580.69     1271.16     86.25 o 
   7 -11   3      161.46      183.85     20.40 o 
   8 -11   3      199.61      164.62     34.00 o 
   9 -11   3     3067.01     3504.14     97.20 o 
  -4 -10   3      912.81      706.38     33.32 o 
  -3 -10   3     6839.79     6636.98    696.81 o 
  -2 -10   3       76.31      115.14     15.09 o 
  -1 -10   3     5857.25     5597.74    179.03 o 
   0 -10   3      434.31      453.49     47.39 o 
   1 -10   3     1327.70     1262.51     82.22 o 
   2 -10   3      805.80      850.17     87.71 o 
   3 -10   3        8.29        6.19      6.99 o 
   4 -10   3       12.10       51.44     19.43 o 
   5 -10   3     5613.74     4685.90    183.03 o 
   6 -10   3        1.81       13.57      9.82 o 
   7 -10   3     4513.86     4273.83    346.14 o 
   8 -10   3     1419.79     1518.49     81.10 o 
   9 -10   3     2189.54     2335.34     89.44 o 
  10 -10   3       89.70      116.63     15.60 o 
  -5  -9   3     2645.36     2381.87     70.95 o 
  -4  -9   3     1036.19     1067.36    108.08 o 
  -3  -9   3     1546.18     1551.00    139.53 o 
  -2  -9   3      137.14      130.85     17.52 o 
  -1  -9   3       70.90       76.43     14.75 o 
   0  -9   3     2755.87     2662.65    117.27 o 
   1  -9   3      545.22      524.31     35.43 o 
   2  -9   3     1151.40     1297.73    373.44 o 
   3  -9   3    21667.62    18872.28   1466.64 o 
   4  -9   3      268.40      266.65     19.30 o 
   5  -9   3     4469.02     3907.94    280.41 o 
   6  -9   3       41.60      142.95     63.58 o 
   7  -9   3       32.17      223.95     91.89 o 
   8  -9   3      725.54      749.49     59.97 o 
   9  -9   3       16.74       23.69      6.97 o 
  10  -9   3      659.58      724.25    104.12 o 
  -6  -8   3      460.88      444.72     32.99 o 
  -5  -8   3       68.60       76.32     11.06 o 
  -4  -8   3      155.75      161.42     21.17 o 
  -3  -8   3      344.81      377.80     31.50 o 
  -2  -8   3      939.80      886.00     58.41 o 
  -1  -8   3     4912.45     4889.13    302.99 o 
   0  -8   3      662.83      657.53     38.40 o 
   1  -8   3    18617.19    17191.52    489.92 o 
   2  -8   3      209.95      515.13     34.19 o 
   3  -8   3     1477.49     1367.19     50.08 o 
   4  -8   3      334.46      327.68     26.94 o 
   5  -8   3     3964.15     3451.52    118.60 o 
   6  -8   3      448.35      444.53     37.31 o 
   7  -8   3      571.24      640.06     39.74 o 
   8  -8   3       37.28       44.62     10.71 o 
   9  -8   3     9369.28    10099.75    773.55 o 
  10  -8   3       21.51       33.55      7.56 o 
  11  -8   3     2446.50     2105.11     63.98 o 
  -6  -7   3     1364.25     1432.96     72.11 o 
  -5  -7   3     5274.75     5315.22    105.78 o 
  -4  -7   3       53.30       75.11     21.04 o 
  -3  -7   3    12515.22    11553.93    386.42 o 
  -2  -7   3       22.91       38.09     11.47 o 
  -1  -7   3      199.81      196.75     28.38 o 
   0  -7   3     1382.32     1337.06     71.34 o 
   1  -7   3      245.83      207.60     27.24 o 
   2  -7   3      324.26      341.21     33.33 o 
   3  -7   3      443.08      440.67     34.51 o 
   4  -7   3      177.77      169.68     19.54 o 
   5  -7   3     2967.96     2601.79     98.22 o 
   6  -7   3     6432.57     6892.34    166.04 o 
   7  -7   3     9230.21     9744.77    146.56 o 
   8  -7   3      437.31      413.76     33.04 o 
   9  -7   3       60.75       67.57     20.58 o 
  10  -7   3      198.16      206.41     32.69 o 
  11  -7   3     1295.10     1112.29     54.57 o 
  -7  -6   3     6424.51     7171.77    340.52 o 
  -6  -6   3      208.84      233.88     22.38 o 
  -5  -6   3     6220.65     6792.42    126.72 o 
  -4  -6   3      579.73      650.52     42.38 o 
  -3  -6   3     1802.58     1693.20     69.29 o 
  -2  -6   3     3595.18     3580.11    116.13 o 
  -1  -6   3     1303.36     1401.62     71.67 o 
   0  -6   3      498.54      621.55     53.43 o 
   1  -6   3     6508.28     8058.43    483.26 o 
   2  -6   3        2.37       10.65      3.41 o 
   3  -6   3     6985.00     6815.25    121.64 o 
   4  -6   3     1227.04     1115.26     44.71 o 
   5  -6   3     7587.87     8149.34    150.10 o 
   6  -6   3       51.66      115.45     44.97 o 
   7  -6   3      895.85      836.93     92.53 o 
   8  -6   3       12.00       15.83      9.06 o 
   9  -6   3     2569.33     3129.06    108.84 o 
  10  -6   3     1086.76     1220.11    202.96 o 
  11  -6   3     2422.68     2095.52     80.73 o 
  -8  -5   3      851.58     1094.36     46.63 o 
  -7  -5   3     1817.51     1961.06     71.18 o 
  -6  -5   3       29.59       26.54      8.15 o 
  -5  -5   3     1563.04     1690.46     67.04 o 
  -4  -5   3        6.10       18.61     15.20 o 
  -3  -5   3      398.61      421.15     38.67 o 
  -2  -5   3     1777.58     1897.38     80.91 o 
  -1  -5   3    29712.42    32073.60    187.09 o 
   0  -5   3       92.31      122.78     11.92 o 
   1  -5   3    14400.74    18647.44    150.88 o 
   2  -5   3     1777.85     2311.36     44.48 o 
   3  -5   3      715.59      805.47     25.28 o 
   5  -5   3      144.28      176.66     21.93 o 
   6  -5   3      327.93      376.27     33.98 o 
   7  -5   3        1.80      218.54    149.06 o 
   8  -5   3      288.59      313.47     34.48 o 
   9  -5   3     6126.60     7309.72    157.37 o 
  10  -5   3      553.66      450.53     48.25 o 
  11  -5   3     5474.76     4252.88    117.73 o 
  -9  -4   3      224.22      176.04     18.85 o 
  -8  -4   3      433.28      469.27     33.63 o 
  -7  -4   3      729.65      849.08     44.10 o 
  -6  -4   3       58.92       85.35     21.44 o 
  -5  -4   3     1817.15     2025.92     66.89 o 
  -4  -4   3     1378.15     1488.01     53.26 o 
  -3  -4   3    12848.37    13700.38    133.06 o 
  -2  -4   3      201.83      331.69     19.66 o 
  -1  -4   3     5892.88     7379.15     90.24 o 
   0  -4   3      555.90      593.51     24.25 o 
   1  -4   3     8685.91    10410.06    107.75 o 
   2  -4   3       38.73       25.31      5.71 o 
   3  -4   3      175.61      176.71     10.88 o 
   4  -4   3       37.55       33.24      8.67 o 
   5  -4   3    19609.72    17607.30    201.58 o 
   6  -4   3       74.98       60.65     13.88 o 
   7  -4   3     3004.33     2996.34    104.67 o 
   9  -4   3      185.42      279.94     35.68 o 
  10  -4   3      257.37      206.39     25.37 o 
  11  -4   3      387.26      326.74     32.37 o 
  -9  -3   3     3321.24     3633.19    437.97 o 
  -8  -3   3       43.99       68.60     12.90 o 
  -7  -3   3     9033.20     9300.21    196.85 o 
  -6  -3   3      161.36      162.90     16.00 o 
  -5  -3   3      586.27      573.50     37.93 o 
  -4  -3   3     2894.99     2763.90    134.87 o 
  -3  -3   3     5272.96     6468.84    428.50 o 
  -2  -3   3      374.96      555.39     50.91 o 
  -1  -3   3     1384.00     1445.40     35.59 o 
   0  -3   3      789.66     1051.67     30.70 o 
   1  -3   3      222.62      341.83     17.82 o 
   2  -3   3     2527.77     2763.69     54.33 o 
   3  -3   3    40789.57    33619.14    199.62 o 
   4  -3   3     4047.72     3923.91     83.54 o 
   5  -3   3     1819.23     1920.02     68.83 o 
   6  -3   3      234.49      210.32     25.82 o 
   7  -3   3     1810.76     1949.93    236.94 o 
   8  -3   3     1348.19     1565.87     93.60 o 
   9  -3   3      241.06      275.62     37.53 o 
  10  -3   3       14.50       30.69     11.76 o 
  11  -3   3      906.39      688.56     49.56 o 
 -10  -2   3      358.27      378.01     40.84 o 
  -9  -2   3     8840.94     9925.15    172.98 o 
  -8  -2   3      101.93      105.15     20.43 o 
  -7  -2   3     3272.86     3469.96    181.36 o 
  -6  -2   3      145.87      131.54     10.27 o 
  -5  -2   3      596.95      530.24     24.54 o 
  -4  -2   3      110.61      151.59     12.08 o 
  -3  -2   3    10175.29     9323.98    371.74 o 
  -2  -2   3      700.27      696.55     19.45 o 
  -1  -2   3    12175.60    12436.11     96.21 o 
   0  -2   3     4658.81     5413.66     65.25 o 
   1  -2   3    23049.55    24774.65    644.77 o 
   2  -2   3      203.25      221.91     14.44 o 
   3  -2   3       22.53       28.52      4.76 o 
   4  -2   3     2684.46     2854.87     71.11 o 
   5  -2   3     6009.63     5976.73    119.69 o 
   6  -2   3     1155.01     1234.22     62.75 o 
   7  -2   3     5261.27     5892.86    481.64 o 
   8  -2   3       18.54       28.57     14.62 o 
   9  -2   3    10597.58    10971.96    251.01 o 
  10  -2   3      251.15      235.50     22.81 o 
  11  -2   3       52.29      231.22     15.44 o 
 -10  -1   3       73.02       76.68     10.88 o 
  -9  -1   3      377.43      382.62     36.15 o 
  -8  -1   3     2729.18     2914.90    106.52 o 
  -7  -1   3      150.53      145.55     12.56 o 
  -6  -1   3     4874.97     4596.58     71.68 o 
  -5  -1   3    24476.91    21581.38    252.91 o 
  -4  -1   3      625.35      564.25     35.59 o 
  -3  -1   3    15661.02    13974.17    570.53 o 
  -2  -1   3       13.80       26.22      4.13 o 
  -1  -1   3     5093.21     4888.15    438.94 o 
   0  -1   3     1640.29     1615.02     33.50 o 
   1  -1   3      690.40      778.10     17.62 o 
   2  -1   3     2335.83     2327.72     60.17 o 
   3  -1   3      132.28      157.30     14.29 o 
   4  -1   3     3595.37     4136.97     85.70 o 
   5  -1   3     8519.06     8239.71    143.77 o 
   6  -1   3     1920.94     2684.51     92.89 o 
   7  -1   3    16747.48    17742.52   1139.73 o 
   8  -1   3      486.52      546.84     60.03 o 
   9  -1   3     1088.51     1079.40     80.46 o 
  10  -1   3       28.35       26.41      8.41 o 
 -11   0   3      265.87      259.35     45.78 o 
 -10   0   3      185.68      231.12     25.23 o 
  -9   0   3      291.53      320.12     34.12 o 
  -8   0   3     1119.12     1159.52     67.25 o 
  -7   0   3     8611.79     7823.27    118.79 o 
  -6   0   3     1135.81     1109.93     58.71 o 
  -5   0   3     8830.01     7760.04    140.17 o 
  -4   0   3      671.11      621.46     34.28 o 
  -3   0   3     8288.30     6968.65     95.64 o 
  -2   0   3     2874.94     2691.33    100.77 o 
  -1   0   3        0.01        5.96      4.89 o 
   0   0   3     2204.57     2231.79     29.23 o 
   1   0   3    34011.54    29654.97    538.39 o 
   2   0   3      847.01      771.69     58.29 o 
   3   0   3     5619.13     5965.27     89.05 o 
   4   0   3     1089.52     1054.50     45.00 o 
   5   0   3     2412.85     2613.42     82.45 o 
   6   0   3       26.47       59.60     11.41 o 
   7   0   3      185.45      206.92     38.48 o 
   8   0   3      108.09      128.94     29.97 o 
   9   0   3      466.81      501.49     55.04 o 
  10   0   3     1080.44      975.18     58.85 o 
 -11   1   3     6991.99     6919.42   1013.40 o 
 -10   1   3      339.81      343.10     32.35 o 
  -9   1   3      936.80      943.22     58.70 o 
  -8   1   3     5605.59     5197.85    141.91 o 
  -7   1   3      273.42      295.55     40.79 o 
  -6   1   3       80.48      112.71     17.49 o 
  -5   1   3     1423.70     1118.68     48.09 o 
  -4   1   3      258.05      192.34     17.33 o 
  -3   1   3      335.40      719.52     28.92 o 
  -2   1   3       31.74      257.67    149.36 o 
   0   1   3     5960.88     6071.77    153.13 o 
   1   1   3     2915.35     2928.74     42.70 o 
   2   1   3      522.79      512.58     20.99 o 
   3   1   3     4573.95     4834.20     85.75 o 
   4   1   3     2254.75     2480.83     73.64 o 
   5   1   3      963.08     1047.29     55.17 o 
   6   1   3     1971.81     2074.82     73.75 o 
   7   1   3     2746.39     3003.82    143.30 o 
   8   1   3      325.29      299.23     45.49 o 
   9   1   3     4698.28     4498.36    152.85 o 
  10   1   3      667.00      582.28     40.28 o 
 -11   2   3      181.07      184.62     19.86 o 
 -10   2   3       26.58       32.62     10.06 o 
  -9   2   3      121.85      161.66     24.44 o 
  -8   2   3     1842.98     1843.01     58.03 o 
  -7   2   3     4782.67     6325.53   1338.63 o 
  -6   2   3      196.91      152.81     19.42 o 
  -5   2   3     7455.15     6275.27    106.56 o 
  -4   2   3     1231.73      937.72     35.08 o 
  -3   2   3    11585.12     9691.58    439.72 o 
  -2   2   3     2608.91     2112.42    207.62 o 
  -1   2   3      129.81      104.65     15.89 o 
   0   2   3     3413.36     3387.51     40.83 o 
   1   2   3    11543.49    11590.35    125.32 o 
   2   2   3     1364.75     1528.20     27.04 o 
   3   2   3     5775.13     5992.24    107.19 o 
   4   2   3      184.11      215.31     23.70 o 
   5   2   3    21259.76    20815.97    242.10 o 
   6   2   3      528.84      556.78     36.79 o 
   7   2   3       72.77      136.00     30.60 o 
   8   2   3      908.42      826.13     71.16 o 
   9   2   3       34.13       49.03     14.88 o 
 -11   3   3     1515.09     1623.71     61.44 o 
 -10   3   3     1771.84     1801.59     77.38 o 
  -9   3   3     9857.74     9300.68    188.43 o 
  -8   3   3        2.84       12.87      6.96 o 
  -7   3   3     9609.77     8540.85    113.45 o 
  -6   3   3     1801.77     1676.71     61.14 o 
  -5   3   3      337.63      301.68     22.34 o 
  -4   3   3     3179.76     2975.92     71.64 o 
  -3   3   3      753.05      735.18     28.45 o 
  -2   3   3        0.65        6.86      1.79 o 
  -1   3   3      113.20      140.82     37.33 o 
   0   3   3       16.22       22.95      5.09 o 
   1   3   3     7499.65     7413.40     80.70 o 
   2   3   3     4391.13     4413.34     65.04 o 
   3   3   3    21165.57    21466.93    664.72 o 
   4   3   3      541.79      556.75     24.61 o 
   5   3   3      333.82      367.11     24.63 o 
   6   3   3     2281.16     2426.10     83.00 o 
   7   3   3     2406.01     2415.91    126.57 o 
   8   3   3     1092.44     1009.36     42.98 o 
   9   3   3     1839.91     1632.74     64.55 o 
 -11   4   3     4033.38     4390.37    104.15 o 
 -10   4   3      675.32      634.23     46.21 o 
  -9   4   3     4877.65     4550.71    131.62 o 
  -8   4   3      130.19      132.94     15.12 o 
  -7   4   3     3182.33     2881.79     65.50 o 
  -6   4   3     2646.67     2548.93     73.99 o 
  -5   4   3     1550.28     1461.64     32.12 o 
  -4   4   3     2043.01     1916.68     34.58 o 
  -3   4   3    20522.27    17390.89    492.05 o 
  -2   4   3      743.55      749.49     33.62 o 
  -1   4   3     7696.53     7223.75    106.93 o 
   0   4   3      925.12      893.36     29.49 o 
   1   4   3     3824.52     3660.07     62.49 o 
   2   4   3     2731.33     3411.23     63.27 o 
   3   4   3       33.11      185.61     30.12 o 
   4   4   3       93.31       91.91      9.73 o 
   5   4   3     4143.26     4198.93    176.26 o 
   6   4   3      318.11      298.59     28.02 o 
   7   4   3     6897.59     6638.18    458.23 o 
   8   4   3      187.22      165.71     22.77 o 
 -12   5   3      246.06      347.00     21.63 o 
 -11   5   3       39.54       53.54     11.66 o 
 -10   5   3      150.80      126.68     20.89 o 
  -9   5   3      253.22      238.14     29.87 o 
  -8   5   3      178.96      163.59     16.17 o 
  -7   5   3      420.05      387.57     36.90 o 
  -6   5   3     4042.11     3818.38     89.14 o 
  -5   5   3    22678.60    19058.13    122.65 o 
  -4   5   3        0.64        5.22     10.61 o 
  -3   5   3     1225.16     1192.19     46.21 o 
  -2   5   3      100.75       92.89     13.38 o 
  -1   5   3     3272.03     2920.70     75.59 o 
   0   5   3      800.91      663.48     37.23 o 
   1   5   3     3138.98     3149.55     63.45 o 
   2   5   3       38.16       27.56      6.52 o 
   3   5   3     2460.49     2255.61     53.22 o 
   4   5   3       34.49       74.08     42.73 o 
   5   5   3     5742.98     5641.67    373.97 o 
   6   5   3     1193.75     1157.19     74.85 o 
   7   5   3     3498.57     3120.90    237.38 o 
 -11   6   3      391.98      460.66     34.15 o 
 -10   6   3       44.26       97.16     18.42 o 
  -9   6   3     2173.77     2147.12     91.76 o 
  -8   6   3        1.11       13.86      5.65 o 
  -7   6   3     5584.35     5368.85    301.82 o 
  -6   6   3     1017.14     1001.63     39.67 o 
  -5   6   3     1019.20      985.32     42.94 o 
  -4   6   3      150.99      143.45     17.26 o 
  -3   6   3     5800.86     5409.68    109.51 o 
  -2   6   3      562.04      468.42     32.89 o 
  -1   6   3     1696.15     1485.09     59.69 o 
   0   6   3     3326.75     3000.18     87.36 o 
   1   6   3    12204.00    10710.85    102.01 o 
   2   6   3      345.47      344.24     19.17 o 
   3   6   3      543.81      543.37     43.50 o 
   4   6   3      318.03      343.04     42.64 o 
   5   6   3      146.54      143.52     26.80 o 
   6   6   3       40.91       63.72     16.35 o 
 -11   7   3     4342.08     4855.11    106.96 o 
 -10   7   3      162.14      167.69     23.92 o 
  -9   7   3       68.10       68.21     10.27 o 
  -8   7   3     1257.51     1285.59     47.61 o 
  -7   7   3      108.21      116.56     14.69 o 
  -6   7   3        1.16        1.68      3.49 o 
  -5   7   3       11.63       16.00      4.76 o 
  -4   7   3      329.56      290.05     19.76 o 
  -3   7   3     5701.34     5125.12    249.37 o 
  -2   7   3     1117.32      994.76     37.06 o 
  -1   7   3    17059.04    14460.32    189.04 o 
   0   7   3       39.34       37.11      6.13 o 
   1   7   3        6.68        9.20      3.51 o 
   2   7   3       24.60       41.63      9.38 o 
   3   7   3     2516.17     2719.98    119.44 o 
   4   7   3      249.79      336.18     41.50 o 
   5   7   3     1886.15     2009.50     90.11 o 
   6   7   3       12.91       20.18      7.90 o 
 -11   8   3     1056.29     1294.68     52.25 o 
 -10   8   3        6.91        7.98      6.46 o 
  -9   8   3       27.90       29.61      6.93 o 
  -8   8   3     1292.42     1390.96     50.16 o 
  -7   8   3     5847.75     5974.03    211.77 o 
  -6   8   3      203.75      214.54     20.49 o 
  -5   8   3     2951.16     2636.77    242.31 o 
  -4   8   3      106.26       88.29     11.73 o 
  -3   8   3     1889.51     1622.33     51.12 o 
  -2   8   3      570.37      518.77     24.59 o 
  -1   8   3       11.29       21.79      6.88 o 
   0   8   3     1240.70     1134.74     44.18 o 
   1   8   3     1134.79     1037.25     44.90 o 
   2   8   3      590.23      679.71     59.40 o 
   3   8   3     3270.96     3500.29    130.95 o 
   4   8   3      172.79      199.69     28.46 o 
   5   8   3     6124.99     6719.83    134.54 o 
 -11   9   3        9.20        9.70      3.72 o 
 -10   9   3      955.53     1059.07     52.44 o 
  -9   9   3     3759.82     4184.66    176.76 o 
  -8   9   3     1244.24     1411.65     49.04 o 
  -7   9   3     2661.00     2957.17    170.60 o 
  -6   9   3      153.66      186.93     23.79 o 
  -5   9   3     1112.86     1129.22     66.97 o 
  -4   9   3      678.22      733.87     52.63 o 
  -3   9   3      154.28      287.61     52.18 o 
  -2   9   3       36.75       76.32     21.24 o 
  -1   9   3      868.65      806.50     61.75 o 
   0   9   3       27.20       31.89     14.01 o 
   1   9   3     4878.88     4922.28    155.59 o 
   2   9   3     1052.62     1115.27     71.09 o 
   3   9   3     3740.65     4068.18    124.91 o 
   4   9   3       56.86       62.82     13.19 o 
 -10  10   3      851.78      875.82     38.35 o 
  -9  10   3      955.66      973.61     32.24 o 
  -8  10   3        6.77       23.44      8.44 o 
  -7  10   3     1744.04     1938.81    109.02 o 
  -6  10   3      320.40      396.31     38.33 o 
  -5  10   3      257.24      296.64     34.12 o 
  -4  10   3      719.81      726.05     54.74 o 
  -3  10   3    10797.09    10252.90    210.17 o 
  -2  10   3       89.02       89.17     20.62 o 
  -1  10   3     1665.09     1579.00     84.41 o 
   0  10   3      788.15      805.96     59.47 o 
   1  10   3        0.30       16.82     10.78 o 
   2  10   3      129.84      174.17     24.57 o 
   3  10   3       32.39       59.18     11.73 o 
  -8  11   3        0.41       15.25      6.22 o 
  -7  11   3     1195.81     1112.07     53.31 o 
  -6  11   3      759.84      757.83     47.74 o 
  -5  11   3     9347.25     8911.51    173.29 o 
  -4  11   3       26.80      404.28     47.67 o 
  -3  11   3        3.05        5.24      3.77 o 
  -2  11   3     1916.85     1853.17     82.48 o 
  -1  11   3       73.26       78.45     17.40 o 
   0  11   3      832.13      825.86     51.17 o 
   1  11   3     1051.75     1143.00     54.06 o 
  -8  12   3       32.02       24.56      8.52 o 
  -7  12   3      974.06      764.50     88.12 o 
  -6  12   3      759.51      677.38     66.28 o 
  -5  12   3       26.55       25.36      6.34 o 
  -4  12   3      146.45      130.86     13.63 o 
  -3  12   3      577.08      538.08     36.99 o 
  -2  12   3      463.30      467.72     33.93 o 
  -1  12   3     1929.00     1840.70     61.72 o 
   1 -13   4      574.64      507.34     34.93 o 
   2 -13   4       72.61       65.99      9.52 o 
   3 -13   4      839.04     1119.75     60.03 o 
   4 -13   4     1518.18     1479.76     71.86 o 
   5 -13   4     1254.80     1159.55     62.83 o 
   6 -13   4       54.83       48.83     12.73 o 
   7 -13   4      166.86      117.70     15.30 o 
  -1 -12   4      753.78      791.43     45.86 o 
   0 -12   4       27.10       35.79     11.66 o 
   1 -12   4      220.31      210.47     19.64 o 
   2 -12   4     4942.89     4951.76    150.92 o 
   3 -12   4     1461.60     2404.12    109.43 o 
   4 -12   4      425.47      406.16     45.40 o 
   5 -12   4      420.78      419.16     44.95 o 
   6 -12   4     3823.28     3484.58    122.24 o 
   7 -12   4      449.48      399.33     35.38 o 
   8 -12   4      160.12      135.85     14.64 o 
  -2 -11   4      141.47      149.46     15.31 o 
  -1 -11   4      148.63      156.59     27.35 o 
   0 -11   4      414.53      386.33     29.19 o 
   1 -11   4     1029.83     1084.05     72.44 o 
   2 -11   4     1191.43     1165.69     80.64 o 
   3 -11   4     2278.48     4264.35    158.13 o 
   4 -11   4     8320.54     8262.92    223.32 o 
   5 -11   4       78.15       73.14     20.71 o 
   6 -11   4      171.61      165.63     29.72 o 
   7 -11   4      730.21      600.06     48.73 o 
   8 -11   4     3646.38     3575.76     92.69 o 
  -3 -10   4      909.03      968.78     51.01 o 
  -2 -10   4     3214.34     3071.75    127.69 o 
  -1 -10   4       19.59       40.63     10.53 o 
   0 -10   4     1573.14     1728.48     94.59 o 
   1 -10   4     5175.30     5048.84    165.70 o 
   2 -10   4     1536.09     1503.39     92.91 o 
   3 -10   4      454.35     1042.25     79.27 o 
   4 -10   4      752.65      948.72     79.25 o 
   5 -10   4      237.53      255.52     40.89 o 
   6 -10   4     3386.97     3188.94    105.51 o 
   7 -10   4     2803.73     2573.73    186.05 o 
   8 -10   4     3680.52     3673.61    135.29 o 
   9 -10   4      266.44      276.10     28.09 o 
  -5  -9   4     2631.60     2221.58    251.40 o 
  -4  -9   4     7391.01     6932.17    625.05 o 
  -3  -9   4      214.27      173.93     19.21 o 
  -2  -9   4      562.31      598.95     60.00 o 
  -1  -9   4      332.47      360.57     31.61 o 
   0  -9   4     5165.51     5944.48    177.10 o 
   1  -9   4      250.34      474.72     70.35 o 
   2  -9   4       21.12       28.30      9.89 o 
   3  -9   4        3.58       25.83      8.31 o 
   4  -9   4      119.76      135.90     19.08 o 
   5  -9   4     1554.02     1273.32    115.92 o 
   6  -9   4     3717.29     3346.87     92.56 o 
   7  -9   4     2499.57     2436.46    108.69 o 
   8  -9   4     3851.14     4111.11     74.31 o 
   9  -9   4        1.32        7.27      6.78 o 
  10  -9   4     3341.45     3563.67    441.11 o 
  -6  -8   4     1646.15     1607.95     47.77 o 
  -5  -8   4     1182.40     1125.62     82.06 o 
  -4  -8   4      392.82      839.18    220.16 o 
  -3  -8   4        8.74       18.73      7.11 o 
  -2  -8   4     9140.96     9682.73    683.01 o 
  -1  -8   4     2493.87     2483.20    280.49 o 
   0  -8   4     2692.18     2637.55    151.75 o 
   1  -8   4     5153.81     4847.35    214.66 o 
   2  -8   4     8307.22     7562.86    235.54 o 
   3  -8   4      457.07      413.51     23.34 o 
   4  -8   4      257.34      208.51     27.74 o 
   5  -8   4     4418.71     3509.40    189.95 o 
   6  -8   4        1.26       23.42      6.87 o 
   7  -8   4      625.17      641.41     52.82 o 
   8  -8   4     2091.32     2219.15     57.31 o 
   9  -8   4      270.96      281.22     24.24 o 
  10  -8   4       53.44       58.48      8.72 o 
  11  -8   4     2669.29     2117.58     58.85 o 
  -6  -7   4       50.88       67.78     16.35 o 
  -5  -7   4      632.96      597.65     35.01 o 
  -4  -7   4     1849.90     1691.30     67.19 o 
  -3  -7   4      289.29      317.13     28.28 o 
  -2  -7   4     1323.14     1161.40     44.66 o 
  -1  -7   4    11740.85    11518.87    357.65 o 
   0  -7   4    15272.13    14935.95    247.09 o 
   1  -7   4      395.41      431.60     57.67 o 
   2  -7   4      386.64      446.32     58.03 o 
   3  -7   4      913.10      842.50     48.39 o 
   5  -7   4     2947.88     2783.11    432.95 o 
   6  -7   4     3533.11     3904.41     89.47 o 
   7  -7   4        2.11       14.98      7.16 o 
   8  -7   4     2715.82     2811.62     85.23 o 
   9  -7   4     1510.78     1752.30    101.01 o 
  10  -7   4     2362.18     2957.92    111.61 o 
  11  -7   4     1298.02     1157.29     51.75 o 
  -7  -6   4     1995.83     2048.25     88.25 o 
  -6  -6   4     4097.67     4209.35     93.47 o 
  -5  -6   4        0.15       10.32      5.60 o 
  -4  -6   4     2053.65     2014.52     91.38 o 
  -3  -6   4     4454.87     4080.91     89.03 o 
  -2  -6   4     4637.09     4794.71    142.49 o 
  -1  -6   4     2996.14     3317.61    116.62 o 
   0  -6   4     1577.85     1943.83     55.19 o 
   1  -6   4       33.51       54.29      9.81 o 
   2  -6   4     8742.04    10166.35    806.19 o 
   3  -6   4     5857.38     6045.05    410.21 o 
   5  -6   4      372.18      401.71     34.87 o 
   6  -6   4    18638.20    21663.59    660.81 o 
   7  -6   4     2335.34     2403.96     82.56 o 
   8  -6   4     1421.81     1526.31     78.39 o 
   9  -6   4     2005.31     2011.50    110.36 o 
  10  -6   4      670.31      630.48     53.94 o 
  11  -6   4       38.47       42.25     10.83 o 
  -8  -5   4     4847.19     5192.99    106.70 o 
  -7  -5   4      460.79      495.59     31.70 o 
  -6  -5   4     2189.36     2137.56     71.28 o 
  -5  -5   4      194.71      203.94     22.36 o 
  -4  -5   4     4618.70     4968.87    142.29 o 
  -3  -5   4     5201.28     5207.07    144.12 o 
  -2  -5   4      239.01      293.64     21.27 o 
  -1  -5   4      569.59      703.26     31.30 o 
   0  -5   4      224.23      267.22     18.93 o 
   1  -5   4      952.30     1313.10     44.01 o 
   2  -5   4     2276.82     2576.39     63.81 o 
   3  -5   4     6802.95     7187.81    206.35 o 
   5  -5   4      278.27      251.95     26.42 o 
   6  -5   4    10879.46    11169.71    193.63 o 
   7  -5   4      160.29      165.51     25.59 o 
   9  -5   4     3195.80     3054.91    137.21 o 
  10  -5   4     2990.68     2718.32    113.26 o 
  11  -5   4        9.42       11.80      7.35 o 
  -9  -4   4     1473.76     1585.28     48.93 o 
  -8  -4   4      758.89      836.80    126.91 o 
  -7  -4   4        7.40       20.10      7.06 o 
  -6  -4   4    11169.66    11104.43    164.50 o 
  -5  -4   4     3289.05     3112.06     84.72 o 
  -3  -4   4     3326.38     4185.23     82.64 o 
  -2  -4   4    17361.03    19826.96    169.69 o 
  -1  -4   4      323.39      459.78     25.14 o 
   0  -4   4     1083.86     1250.33     38.82 o 
   1  -4   4     6630.55     7645.56     99.11 o 
   2  -4   4      280.23      392.50     23.74 o 
   3  -4   4     4954.71     5666.35     93.54 o 
   4  -4   4     3220.68     3322.52     85.97 o 
   5  -4   4       75.39       68.56     13.53 o 
   6  -4   4      805.35      780.03     51.42 o 
   7  -4   4     4142.37     3922.25    123.78 o 
   9  -4   4     2257.59     2107.42    114.38 o 
  10  -4   4     2036.16     1903.59     94.31 o 
  11  -4   4       49.30       35.41     10.00 o 
  -9  -3   4      552.25      502.46     54.90 o 
  -8  -3   4      836.24      932.62     58.53 o 
  -7  -3   4      284.67      308.35     27.93 o 
  -6  -3   4       36.16       38.23      8.62 o 
  -5  -3   4     5102.22     5088.74     72.04 o 
  -4  -3   4    11582.20    11409.74    710.07 o 
  -3  -3   4       15.58       32.13      5.87 o 
  -2  -3   4       20.86       25.86      5.92 o 
  -1  -3   4      464.71      509.59     24.21 o 
   0  -3   4    16428.52    19772.60    148.50 o 
   1  -3   4    21377.99    24983.48    167.95 o 
   2  -3   4       64.87       70.96      6.14 o 
   3  -3   4      190.25      199.74     16.97 o 
   4  -3   4     1267.64     1177.30     48.81 o 
   5  -3   4      744.61      744.03     44.35 o 
   6  -3   4     3748.79     3874.26    112.35 o 
   7  -3   4     3600.50     3883.44    277.81 o 
   8  -3   4     1336.61     1395.87     86.94 o 
   9  -3   4       77.72      100.17     21.82 o 
  10  -3   4     4095.02     3501.21     78.67 o 
  11  -3   4      691.19      587.86     34.91 o 
 -10  -2   4     1219.68     1289.16    205.05 o 
  -9  -2   4        0.73        6.68      6.31 o 
  -8  -2   4      300.09      295.43     34.20 o 
  -7  -2   4      449.68      415.81     32.39 o 
  -6  -2   4     3378.53     3184.18     75.16 o 
  -5  -2   4     2633.00     2374.69    135.46 o 
  -4  -2   4     1277.35     1261.81     67.63 o 
  -3  -2   4       23.96       38.47      8.41 o 
  -2  -2   4    13295.34    12110.77    529.45 o 
  -1  -2   4     3155.79     3213.33     56.18 o 
   0  -2   4     8741.00    10489.70    106.05 o 
   1  -2   4     5290.90     6131.86    135.19 o 
   2  -2   4    13427.05    14963.88    346.31 o 
   3  -2   4      920.86      863.05     37.07 o 
   4  -2   4      123.29      254.59     29.38 o 
   5  -2   4     4668.42     5675.65    120.82 o 
   6  -2   4     2280.05     3038.32     79.57 o 
   7  -2   4      713.65      929.38     51.75 o 
   8  -2   4      201.78      327.37     44.44 o 
   9  -2   4      289.04      279.09     27.35 o 
  10  -2   4       61.37       69.05     11.00 o 
 -10  -1   4     1284.46     1451.64     58.01 o 
  -9  -1   4       10.00        6.49      5.42 o 
  -8  -1   4     1946.90     1949.93     89.59 o 
  -7  -1   4     9146.75     8289.06    129.23 o 
  -6  -1   4     2216.98     2183.66     53.24 o 
  -5  -1   4     1368.37     1310.78    117.82 o 
  -4  -1   4        5.52        5.69      2.88 o 
  -3  -1   4      547.65      506.88     52.27 o 
  -2  -1   4     3218.15     2844.74    118.05 o 
  -1  -1   4     7114.95     6498.42     75.96 o 
   0  -1   4    18078.01    17763.80    130.38 o 
   1  -1   4      225.94      376.03     14.37 o 
   2  -1   4     8130.42     8090.62     63.25 o 
   3  -1   4       47.67       65.95      6.76 o 
   4  -1   4     5364.17     5282.36    101.32 o 
   5  -1   4     4761.14     4870.29    111.54 o 
   6  -1   4     4056.77     4429.75    114.22 o 
   7  -1   4      456.86      457.99     52.52 o 
   8  -1   4     1183.49     1284.11     90.28 o 
   9  -1   4      683.13      693.84     41.28 o 
  10  -1   4      162.48      156.59     22.32 o 
 -11   0   4      341.00      372.03     47.17 o 
 -10   0   4     4658.07     4885.87    115.95 o 
  -9   0   4      960.39     1018.57     61.55 o 
  -8   0   4      114.50      204.41     28.79 o 
  -7   0   4     2309.31     2021.94     45.21 o 
  -6   0   4     9024.40     8033.83     99.92 o 
  -5   0   4      103.20       88.93      9.79 o 
  -4   0   4     1436.85     3691.54   1874.07 o 
  -3   0   4     3366.24     2922.75    292.43 o 
  -2   0   4      161.75      143.86      9.27 o 
  -1   0   4       59.63       50.57      6.54 o 
   0   0   4      175.02      146.36      9.02 o 
   1   0   4      114.43      132.62      9.10 o 
   2   0   4      584.61      525.52     15.29 o 
   3   0   4     4967.02     5003.19     83.80 o 
   4   0   4     8687.73     9126.39    134.21 o 
   5   0   4     1746.53     1833.43     70.22 o 
   6   0   4     4701.89     5231.99    169.51 o 
   7   0   4      153.07      186.50     34.64 o 
   8   0   4     2012.63     1970.71     74.07 o 
   9   0   4      979.37      914.22     66.65 o 
  10   0   4     1212.86     1164.47     56.31 o 
 -11   1   4      123.80      132.45     15.55 o 
 -10   1   4       33.78       32.68     10.48 o 
  -9   1   4     1278.29     1179.42     66.48 o 
  -8   1   4    13560.84    13057.22    229.54 o 
  -7   1   4      541.62      513.91     29.80 o 
  -6   1   4       58.25       57.40     12.31 o 
  -5   1   4       68.71       51.33     10.36 o 
  -4   1   4    13433.52    10399.20    128.85 o 
  -3   1   4     5986.05     4693.82    656.48 o 
  -2   1   4        0.04       39.48     35.72 o 
  -1   1   4       93.83      105.56      6.97 o 
   0   1   4       44.60       28.16      4.47 o 
   1   1   4      988.36      989.03     35.26 o 
   2   1   4     3663.27     3839.89     69.11 o 
   3   1   4     6245.46     6471.01    121.96 o 
   4   1   4     1560.52     1744.87     62.36 o 
   5   1   4       11.91       20.75      7.93 o 
   6   1   4     7446.36     7160.48    405.33 o 
   7   1   4      707.48      709.20     67.69 o 
   8   1   4      450.88      481.82     53.54 o 
   9   1   4     2126.61     1909.58     90.41 o 
 -11   2   4      518.42      543.65     33.52 o 
 -10   2   4      366.56      378.68     35.16 o 
  -9   2   4     1191.49     1229.11     68.14 o 
  -8   2   4      189.02      164.49     25.21 o 
  -7   2   4        0.88       31.61      7.72 o 
  -6   2   4     9343.20     8162.46    139.97 o 
  -5   2   4     1947.15     1513.28     53.06 o 
  -4   2   4     3371.08     2603.51     58.59 o 
  -3   2   4     4823.34     3691.75    461.45 o 
  -2   2   4    14890.21    12135.04     79.13 o 
  -1   2   4       32.44       42.08      4.52 o 
   0   2   4      264.85      315.35     10.69 o 
   1   2   4     3438.82     3315.83     52.87 o 
   2   2   4     2883.86     2774.43     53.93 o 
   3   2   4     1580.08     1533.97     72.29 o 
   4   2   4      453.45      481.09     44.61 o 
   5   2   4       49.16       83.14     11.65 o 
   6   2   4     1510.24     2079.41    115.36 o 
   7   2   4     4946.14     4619.35    170.02 o 
   8   2   4     5856.29     5408.98    168.04 o 
   9   2   4     1143.53     1082.76     59.50 o 
 -11   3   4     2290.19     2305.54     71.94 o 
 -10   3   4      439.90      463.24     38.91 o 
  -9   3   4      689.51      631.77     49.02 o 
  -8   3   4       47.21       54.30     14.37 o 
  -7   3   4       40.31       44.88     12.95 o 
  -6   3   4     3773.73     3585.23     87.98 o 
  -5   3   4    15256.93    13307.02    146.95 o 
  -4   3   4    10795.59     9569.02    112.86 o 
  -3   3   4      348.05      324.86     20.59 o 
  -2   3   4      754.23      649.47     18.62 o 
  -1   3   4     1583.82     1563.14    100.93 o 
   0   3   4     9640.75     9143.78    104.85 o 
   1   3   4     8184.82     8331.93     91.76 o 
   2   3   4     3948.21     4135.33     79.11 o 
   3   3   4      147.89      165.33     25.12 o 
   4   3   4     3415.44     3258.20     56.56 o 
   5   3   4      304.38      291.61     20.52 o 
   6   3   4      523.32      605.72     37.95 o 
   7   3   4     1362.52     1251.92     82.51 o 
   8   3   4      184.80      179.82     27.29 o 
 -11   4   4     1205.84     1281.20     54.83 o 
 -10   4   4     4076.48     3891.81    112.30 o 
  -9   4   4       21.58       22.02      9.63 o 
  -8   4   4     1182.93     1123.38     65.43 o 
  -7   4   4     1413.68     1210.15     64.77 o 
  -5   4   4     3109.62     2769.06     64.16 o 
  -4   4   4     3203.44     3139.79     68.83 o 
  -3   4   4       61.31       82.21     19.57 o 
  -2   4   4     3071.17     2879.35     69.50 o 
  -1   4   4     2802.31     2721.64     70.19 o 
   0   4   4     8453.66     7835.67    138.57 o 
   1   4   4     2193.00     2033.56     50.33 o 
   2   4   4    11781.23    11192.28    257.45 o 
   3   4   4       35.27       29.90      5.23 o 
   4   4   4     2682.98     2513.86     52.84 o 
   5   4   4     1090.70      978.78     61.88 o 
   6   4   4      804.61      826.81     43.99 o 
   7   4   4     1125.51      937.29     63.81 o 
   8   4   4      304.41      252.76     24.22 o 
 -11   5   4     1456.20     1452.78     57.96 o 
 -10   5   4       74.79       98.93     18.57 o 
  -9   5   4       73.11       88.87     11.46 o 
  -8   5   4     5727.57     5238.31    141.52 o 
  -7   5   4     3794.00     3366.64    109.51 o 
  -6   5   4       37.87       60.90     13.61 o 
  -5   5   4      494.98      454.81     28.12 o 
  -4   5   4     3149.53     2918.05     72.84 o 
  -3   5   4      369.94      330.83     25.43 o 
  -2   5   4     2470.04     2256.24     67.46 o 
  -1   5   4     6998.32     6279.06    117.09 o 
   0   5   4     2137.56     1996.72     67.77 o 
   1   5   4      701.03      734.66     32.63 o 
   2   5   4     8287.20     7603.09     99.36 o 
   3   5   4      895.37      875.35     30.68 o 
   4   5   4     2257.40     2180.02     88.00 o 
   5   5   4     3582.90     3142.19     87.86 o 
   6   5   4     4034.69     3685.85    258.75 o 
   7   5   4       40.13       32.49      8.56 o 
 -11   6   4       21.19        9.96      5.56 o 
 -10   6   4     3147.96     3363.83    102.64 o 
  -9   6   4      686.87      715.73     33.02 o 
  -8   6   4       47.16      110.93     58.35 o 
  -7   6   4     4160.60     3838.32     82.44 o 
  -6   6   4     7294.18     6903.23    106.33 o 
  -5   6   4       50.51       47.17     12.18 o 
  -4   6   4      112.30       91.88     14.16 o 
  -3   6   4      789.44      643.26     38.53 o 
  -2   6   4     2288.30     2033.13     70.44 o 
  -1   6   4     4336.49     3801.89     98.68 o 
   0   6   4      592.86      616.23     24.64 o 
   1   6   4       39.59       37.82      6.47 o 
   2   6   4       17.95       23.44      6.07 o 
   3   6   4     2612.66     2565.83     74.37 o 
   4   6   4     2189.19     2216.05    105.68 o 
   5   6   4      932.97      995.93     65.35 o 
   6   6   4     1191.30     1245.20     59.92 o 
 -11   7   4      271.98      245.24     22.54 o 
 -10   7   4      611.04      662.49     44.73 o 
  -9   7   4     2082.48     1991.91     54.69 o 
  -8   7   4     3436.26     3410.02     77.80 o 
  -7   7   4      333.72      338.49     25.19 o 
  -6   7   4      321.09      328.06     35.00 o 
  -5   7   4      650.62      642.08     55.78 o 
  -4   7   4    16071.79    14061.62    142.00 o 
  -3   7   4     3108.24     2695.62     62.27 o 
  -2   7   4      924.02      801.94     33.94 o 
  -1   7   4      160.65      150.58     10.70 o 
   0   7   4     5223.80     4506.52    101.25 o 
   1   7   4      302.68      336.92     25.67 o 
   2   7   4      185.06      184.98     21.65 o 
   3   7   4     4024.39     4187.27    146.63 o 
   4   7   4       91.42      120.07     24.79 o 
   5   7   4       24.58       30.78     10.80 o 
 -11   8   4       63.10       81.86     11.53 o 
 -10   8   4      158.01      181.72     22.44 o 
  -9   8   4     2118.00     2251.89     56.15 o 
  -8   8   4     2656.01     2838.65     98.38 o 
  -7   8   4       43.53       51.73     10.25 o 
  -6   8   4     1827.54     1883.05     84.95 o 
  -5   8   4      332.24      308.82     34.90 o 
  -4   8   4     1567.33     1563.21     49.52 o 
  -3   8   4     3233.12     2922.82    114.89 o 
  -2   8   4     5597.50     5022.11     99.01 o 
  -1   8   4        4.70        9.35      7.87 o 
   0   8   4     1556.96     1373.47     50.13 o 
   1   8   4     1658.92     1655.26     61.54 o 
   2   8   4     2739.27     2591.00    114.88 o 
   3   8   4     1316.85     1451.81     81.24 o 
   4   8   4      457.48      529.01     43.26 o 
 -10   9   4      260.47      270.33     44.97 o 
  -9   9   4     1092.69     1166.46     64.30 o 
  -8   9   4     1465.65     1560.99     86.32 o 
  -7   9   4       28.32       42.08     13.20 o 
  -6   9   4     1134.71     1219.20     67.98 o 
  -5   9   4     2414.75     2601.83     99.97 o 
  -4   9   4      794.42      866.42     57.27 o 
  -3   9   4      302.75      427.21     60.51 o 
  -2   9   4     1752.17     1742.26     92.17 o 
  -1   9   4       29.64       57.13     18.31 o 
   0   9   4     1300.59     1411.75     83.49 o 
   1   9   4     3549.45     3741.98    133.36 o 
   2   9   4     1178.95     1493.58     79.38 o 
   3   9   4       49.42       68.66     15.65 o 
  -9  10   4      552.09      561.63     31.01 o 
  -8  10   4      850.67      894.42     47.45 o 
  -7  10   4      289.87      293.72     30.51 o 
  -6  10   4     1555.72     1630.96     75.81 o 
  -5  10   4     2182.81     2427.54     93.39 o 
  -4  10   4      352.68      357.14     38.94 o 
  -3  10   4        5.26       34.93     15.47 o 
  -2  10   4      272.45      320.43     37.81 o 
  -1  10   4       13.46       19.94     10.50 o 
   0  10   4     1265.23     1471.37     77.96 o 
   1  10   4      374.82      445.90     40.42 o 
   2  10   4     2275.11     2555.90     84.72 o 
  -8  11   4     1941.23     1905.44     57.81 o 
  -7  11   4     1388.61     1386.19     57.60 o 
  -6  11   4       38.47       41.16     11.16 o 
  -5  11   4      216.90      239.94     27.97 o 
  -4  11   4     2253.97     2323.60     88.89 o 
  -3  11   4      258.45      271.64     30.98 o 
  -2  11   4        0.35       21.05      9.14 o 
  -1  11   4     1617.83     1672.13     73.24 o 
   0  11   4        6.37       14.93      7.73 o 
   1  11   4      218.67      215.51     20.36 o 
  -7  12   4     1604.26     1018.36     50.62 o 
  -6  12   4     1663.41     1344.85    188.23 o 
  -5  12   4        1.20        4.18      2.53 o 
  -4  12   4      788.48      828.13     42.79 o 
  -3  12   4       35.01       64.65     12.88 o 
  -2  12   4     1104.90     1168.94     48.32 o 
   1 -13   5        5.01       12.84      5.47 o 
   2 -13   5      350.12      351.90     27.82 o 
   3 -13   5      966.67      934.71    170.12 o 
   4 -13   5     2185.23     4223.45    119.18 o 
   5 -13   5       52.63       70.05     15.21 o 
   6 -13   5       60.98       50.19     11.33 o 
   7 -13   5     5774.42     5061.64     81.69 o 
  -1 -12   5     1823.29     1943.95     56.14 o 
   0 -12   5       12.12       10.51      4.36 o 
   1 -12   5     1668.75     1597.27    206.72 o 
   2 -12   5      894.54      986.17     64.62 o 
   3 -12   5     2116.00     2611.33    110.96 o 
   4 -12   5      195.64      405.62     44.41 o 
   5 -12   5     1990.57     1776.37     89.71 o 
   6 -12   5       15.27       28.50     10.87 o 
   7 -12   5      195.26      167.82     20.35 o 
   8 -12   5     2772.40     2422.21     57.75 o 
  -2 -11   5       10.88       19.09      6.58 o 
  -1 -11   5     2856.50     3095.84    582.90 o 
   0 -11   5      444.92      394.21     40.28 o 
   1 -11   5     9041.47     9894.38    219.69 o 
   2 -11   5     1861.21     1917.64    100.86 o 
   3 -11   5      150.98      152.43     31.08 o 
   4 -11   5       44.46       61.50     20.20 o 
   5 -11   5      563.26      669.32     65.78 o 
   6 -11   5      715.11      673.83     56.48 o 
   7 -11   5       25.91       38.42     11.58 o 
   8 -11   5     1334.48     1214.93     51.72 o 
  -4 -10   5      363.56      307.54     20.73 o 
  -3 -10   5     2855.28     3045.93     91.13 o 
  -2 -10   5       74.89       79.18     20.01 o 
  -1 -10   5     7044.47     7193.79   1048.66 o 
   0 -10   5      853.34      880.91    127.22 o 
   1 -10   5     1218.90     1182.88     81.55 o 
   2 -10   5      514.88      536.97     56.27 o 
   3 -10   5      618.54      674.83     64.22 o 
   4 -10   5      333.86      216.65     36.99 o 
   5 -10   5     3805.82     3886.83    151.84 o 
   6 -10   5     1711.89     1475.28     87.29 o 
   7 -10   5     4034.83     3591.52    121.37 o 
   8 -10   5       54.58       49.85     12.55 o 
  -5  -9   5     1114.69     1174.51     42.94 o 
  -4  -9   5       33.96       36.44     11.27 o 
  -3  -9   5      230.17      206.78     33.97 o 
  -2  -9   5      277.42      310.90     49.32 o 
  -1  -9   5      282.18      294.19     30.01 o 
   0  -9   5     1522.30     1714.57     98.27 o 
   1  -9   5      407.62      542.53     55.28 o 
   2  -9   5      188.17      235.54     36.28 o 
   3  -9   5     8235.16     6688.67    759.66 o 
   4  -9   5      479.83      411.68     49.24 o 
   5  -9   5     5990.34     5100.74    347.40 o 
   6  -9   5     1006.38      916.62     62.49 o 
   7  -9   5     1618.87     1677.05    244.86 o 
   8  -9   5      151.26      177.76     14.97 o 
   9  -9   5      212.94      235.40     18.24 o 
  10  -9   5      139.25      119.18     14.79 o 
  -6  -8   5     1030.67     1041.91     40.14 o 
  -5  -8   5     2392.19     2239.65    147.80 o 
  -4  -8   5      208.39      209.22     29.95 o 
  -3  -8   5      948.00      913.15     74.69 o 
  -2  -8   5     1168.83     1109.22    101.58 o 
  -1  -8   5     1437.98     1591.16    267.16 o 
   0  -8   5     2168.10     2163.70    190.09 o 
   1  -8   5     7064.25     6568.09    565.20 o 
   2  -8   5      230.62      203.93     20.95 o 
   3  -8   5     2187.03     1992.51    209.44 o 
   4  -8   5     2631.75     2208.54    171.66 o 
   5  -8   5     3256.73     2695.65    282.34 o 
   6  -8   5       31.02       39.37     10.00 o 
   7  -8   5      392.50      399.41     46.62 o 
   8  -8   5       91.23      102.32     12.13 o 
   9  -8   5     5861.36     6280.88    167.33 o 
  10  -8   5      139.68      171.86     23.64 o 
  -7  -7   5     1847.56     1872.35     50.67 o 
  -6  -7   5        5.79        3.14      5.08 o 
  -5  -7   5     3740.30     3537.69    141.95 o 
  -4  -7   5      114.75       98.57     20.07 o 
  -3  -7   5     8288.04     8660.81    228.53 o 
  -2  -7   5      285.35      277.50     21.25 o 
  -1  -7   5      342.58      312.07     32.61 o 
   0  -7   5        9.57       14.87      7.16 o 
   1  -7   5      846.86      846.43     47.98 o 
   2  -7   5      414.90      475.11     74.48 o 
   3  -7   5       96.10      115.54     12.79 o 
   4  -7   5     2110.44     1864.04    124.94 o 
   5  -7   5     2625.98     3055.17     77.02 o 
   6  -7   5      862.05      953.47     45.47 o 
   7  -7   5     7198.20     7963.12    165.75 o 
   8  -7   5      621.49      733.68     53.83 o 
   9  -7   5      446.32      426.34     47.62 o 
  10  -7   5     2586.29     2334.86     91.52 o 
  11  -7   5     1055.81      804.09     36.76 o 
  -7  -6   5     2294.86     2440.64     79.16 o 
  -6  -6   5      690.96      634.55     35.59 o 
  -5  -6   5     5380.08     5397.33    272.04 o 
  -4  -6   5     3459.45     3131.26    337.67 o 
  -3  -6   5      277.04      312.98     22.67 o 
  -2  -6   5      917.30      901.91     36.87 o 
  -1  -6   5     3482.29     4144.01     85.27 o 
   0  -6   5       47.63      130.90     15.29 o 
   1  -6   5     8179.09    10616.53    139.57 o 
   2  -6   5     2271.50     2851.47     74.42 o 
   3  -6   5     8873.44     9481.37   1004.24 o 
   5  -6   5     3179.73     3663.19    140.18 o 
   6  -6   5      149.96      172.39     19.78 o 
   7  -6   5       24.37       36.39     10.13 o 
   8  -6   5     2052.35     2248.03    122.18 o 
   9  -6   5     1522.44     1449.02     92.21 o 
  10  -6   5        1.32       11.53      8.35 o 
  11  -6   5      715.97      591.37     33.99 o 
  -8  -5   5       62.37       96.18     14.73 o 
  -7  -5   5      262.12      258.80     30.13 o 
  -6  -5   5        0.20       10.01      6.64 o 
  -5  -5   5      124.71      151.14     19.28 o 
  -4  -5   5     3109.19     2663.13     73.94 o 
  -3  -5   5      269.93      232.11     30.75 o 
  -2  -5   5       98.75      107.28     14.03 o 
  -1  -5   5    13098.95    14704.26    155.88 o 
   0  -5   5       64.51       91.68     12.23 o 
   1  -5   5    11352.33    13568.18    152.31 o 
   2  -5   5     4006.03     5339.81     97.83 o 
   3  -5   5     3967.37     4928.87     98.72 o 
   5  -5   5     4743.19     4958.86    210.18 o 
   6  -5   5     1417.44     1468.62     58.96 o 
   7  -5   5     1175.86     1208.66     61.77 o 
   8  -5   5     1050.63     1255.33     91.47 o 
   9  -5   5     2072.36     2220.86    114.96 o 
  10  -5   5      181.67      180.30     27.52 o 
  11  -5   5     2160.79     1809.73     59.33 o 
  -9  -4   5     2066.38     2115.35     56.76 o 
  -8  -4   5      397.04      454.17     37.35 o 
  -7  -4   5       98.30      132.23     23.15 o 
  -6  -4   5     2690.75     2634.49     80.23 o 
  -5  -4   5     4040.50     4007.38    168.27 o 
  -4  -4   5     1306.92     1471.39    181.68 o 
  -3  -4   5     6825.48     8067.24    128.11 o 
  -2  -4   5     1425.21     1654.45     53.94 o 
  -1  -4   5     6226.57     8018.76    113.73 o 
   0  -4   5     2929.03     3385.45     70.55 o 
   1  -4   5    15872.13    20089.94    174.00 o 
   2  -4   5     5344.95     6998.71    109.20 o 
   3  -4   5        8.43       26.33      7.71 o 
   4  -4   5      242.38      228.87     23.26 o 
   5  -4   5    14915.97    15301.78    213.83 o 
   6  -4   5     1839.69     2095.40     67.46 o 
   7  -4   5     4058.74     4249.79    102.20 o 
   8  -4   5       18.76       36.68     15.97 o 
   9  -4   5      208.82      674.38     64.56 o 
  10  -4   5       20.05       38.83     14.38 o 
  -9  -3   5     1339.94     1450.84     59.49 o 
  -8  -3   5      190.92      204.12     27.52 o 
  -7  -3   5     8411.38     8282.51    189.05 o 
  -6  -3   5     3174.66     3170.04     87.97 o 
  -5  -3   5      798.34      859.37     30.91 o 
  -4  -3   5       77.57       80.93     13.22 o 
  -3  -3   5     2114.97     2282.09     65.29 o 
  -2  -3   5      248.51      340.11     23.19 o 
  -1  -3   5        0.28        5.04      3.20 o 
   0  -3   5     4608.16     5214.70     84.36 o 
   1  -3   5     2691.25     3067.54     65.20 o 
   2  -3   5      734.31     1001.72     25.81 o 
   3  -3   5    16577.81    18167.76    121.72 o 
   4  -3   5      188.86      256.67     16.85 o 
   5  -3   5     4885.39     5314.44    122.78 o 
   6  -3   5     3231.70     3391.96     79.56 o 
   7  -3   5     5876.02     6405.71    434.94 o 
   8  -3   5        9.63       37.49     20.47 o 
   9  -3   5       11.45       39.61     12.76 o 
  10  -3   5      430.01      345.07     21.70 o 
 -10  -2   5      374.48      374.00     57.84 o 
  -9  -2   5     5066.25     5392.35    128.46 o 
  -8  -2   5      938.49      908.34     60.09 o 
  -7  -2   5       36.38       18.92      8.72 o 
  -6  -2   5     3512.39     3506.90     67.74 o 
  -5  -2   5     5336.56     5245.91    183.20 o 
  -4  -2   5        9.02        6.63      8.08 o 
  -3  -2   5     9635.42     9525.24   1058.25 o 
  -2  -2   5     1956.27     1957.39     52.46 o 
  -1  -2   5    13063.87    13580.01    132.40 o 
   0  -2   5     2454.14     2882.99     61.72 o 
   1  -2   5     4437.01     5325.43    101.48 o 
   2  -2   5      363.01      374.40     14.45 o 
   3  -2   5        4.23        7.34      2.66 o 
   4  -2   5     2680.61     2641.10    106.50 o 
   5  -2   5     2349.16     2622.23     84.45 o 
   6  -2   5      467.54      450.03     40.88 o 
   7  -2   5      533.80      641.70     42.43 o 
   8  -2   5       64.49       37.72     10.09 o 
   9  -2   5    12174.76    11060.62    156.77 o 
  10  -2   5     1039.97      945.11     34.34 o 
 -10  -1   5       70.17       95.85     14.55 o 
  -9  -1   5       10.73       22.18      9.82 o 
  -8  -1   5      704.86      703.27     54.21 o 
  -7  -1   5      427.96      444.23     42.64 o 
  -6  -1   5       15.26       20.18      6.12 o 
  -5  -1   5     8895.29     7657.70    554.01 o 
  -4  -1   5     1991.67     1987.28    178.40 o 
  -3  -1   5    20461.28    17758.44   1742.45 o 
  -2  -1   5     4945.46     5097.57     81.59 o 
  -1  -1   5      753.70      734.73     29.61 o 
   0  -1   5       72.34       88.68     10.72 o 
   1  -1   5     4517.26     4691.62    158.07 o 
   2  -1   5        2.68        8.00      2.90 o 
   3  -1   5     6382.41     6865.84    160.26 o 
   4  -1   5     2659.45     2629.06     90.76 o 
   5  -1   5     3148.47     3060.75    104.14 o 
   6  -1   5      356.50      316.74     27.31 o 
   7  -1   5     5038.79     4808.93    115.36 o 
   8  -1   5       50.20       66.96     13.01 o 
   9  -1   5        2.72        5.16      4.97 o 
  10  -1   5     2759.51     2431.70     74.13 o 
 -11   0   5       19.23       28.42      8.03 o 
 -10   0   5      172.95      165.85     20.99 o 
  -9   0   5     3348.45     3568.62    115.04 o 
  -8   0   5      874.33      841.16     58.91 o 
  -7   0   5     4219.14     4030.21     77.79 o 
  -6   0   5      540.72      464.90     21.21 o 
  -5   0   5     4525.57     3877.75    398.47 o 
  -4   0   5     1453.87     1208.37    196.43 o 
  -3   0   5     2639.84     2145.49    349.36 o 
  -2   0   5     2717.88     2614.22     56.72 o 
  -1   0   5      160.46       94.87     10.53 o 
   0   0   5      566.49      653.42     28.56 o 
   1   0   5    21780.41    21065.13    470.20 o 
   2   0   5     7496.64     7152.83    482.35 o 
   3   0   5    22213.01    22119.42    246.78 o 
   4   0   5      205.50      187.52     25.15 o 
   5   0   5      127.71      139.05     19.73 o 
   6   0   5       15.45       28.55     24.80 o 
   7   0   5       89.11      111.47     26.74 o 
   8   0   5     1564.73     1435.12     87.08 o 
   9   0   5       15.30      615.39     51.23 o 
 -11   1   5     7832.83     8407.66    116.04 o 
 -10   1   5     1432.27     1505.28     66.09 o 
  -9   1   5     3749.41     3773.11    117.99 o 
  -8   1   5      110.07      120.58     22.46 o 
  -7   1   5     1109.06     1024.26     38.96 o 
  -6   1   5      188.35      236.69     18.63 o 
  -5   1   5       20.57       30.74      5.53 o 
  -4   1   5     3826.52     3635.58     79.19 o 
  -3   1   5     3213.89     3122.13     67.18 o 
  -2   1   5        1.07        8.10      3.21 o 
  -1   1   5    10469.61     9135.51    101.35 o 
   0   1   5      387.01      419.26     14.09 o 
   1   1   5     9474.92     9268.61     86.39 o 
   2   1   5     2752.61     2110.24    320.62 o 
   3   1   5     9646.77     9724.75    175.63 o 
   4   1   5       43.49       50.58     15.70 o 
   5   1   5      163.26      217.14     17.45 o 
   6   1   5        0.70       30.40     14.55 o 
   7   1   5     4784.07     4519.84    162.63 o 
   8   1   5     1245.32     1230.37     78.89 o 
   9   1   5     1544.66     1512.38     71.81 o 
 -11   2   5       47.41       56.03     10.31 o 
 -10   2   5      673.35      657.03     44.77 o 
  -9   2   5     4217.74     4058.84    123.03 o 
  -8   2   5      665.76      600.54     48.75 o 
  -7   2   5     1300.92     1197.67     58.72 o 
  -6   2   5      702.32      638.04     23.09 o 
  -5   2   5     9651.05     8559.39    128.67 o 
  -4   2   5     1721.16     1690.29     52.91 o 
  -3   2   5     1148.39     1067.49     38.91 o 
  -2   2   5      152.75      149.95      9.79 o 
  -1   2   5       39.60      221.59    173.39 o 
   0   2   5     1664.81     1521.65     52.00 o 
   1   2   5     1400.31     1936.90    366.06 o 
   2   2   5     1335.49     1316.60     44.94 o 
   3   2   5      193.24      214.36     28.46 o 
   4   2   5      590.16      506.89     27.31 o 
   5   2   5    16700.22    14961.23    222.83 o 
   6   2   5        9.32        9.64      9.85 o 
   7   2   5     1494.97     1263.04     83.95 o 
   8   2   5      668.51      586.18     50.66 o 
   9   2   5      540.12      508.02     34.63 o 
 -11   3   5      142.68      204.53     20.42 o 
 -10   3   5        0.35       -0.50      3.41 o 
  -9   3   5     1569.48     1547.70     76.15 o 
  -8   3   5      147.44      108.30     20.57 o 
  -7   3   5    11358.25     9381.08    484.23 o 
  -6   3   5     2679.11     2139.81     51.35 o 
  -5   3   5       65.65      396.37     27.33 o 
  -4   3   5      161.64      143.63     15.04 o 
  -3   3   5      786.71      661.21     23.15 o 
  -2   3   5     5462.18     5658.42     61.91 o 
  -1   3   5     1490.95     1420.95     49.31 o 
   0   3   5     3589.73     3448.69     77.62 o 
   1   3   5     3846.39     3940.17     75.36 o 
   2   3   5      142.03      142.29     12.89 o 
   3   3   5     6904.14     6058.90    104.99 o 
   4   3   5       35.55       46.98      8.99 o 
   5   3   5     2042.37     1900.56     68.61 o 
   6   3   5     1382.46     1167.58     81.74 o 
   7   3   5     3323.56     2841.36    117.80 o 
   8   3   5      393.45      371.22     34.55 o 
 -11   4   5     1089.53     1124.69     48.33 o 
 -10   4   5       23.92       26.15      8.98 o 
  -9   4   5     1672.74     1810.09     81.47 o 
  -8   4   5      643.17      589.80     47.51 o 
  -7   4   5      358.69      277.30     31.87 o 
  -6   4   5      555.34      424.52     22.61 o 
  -5   4   5     2998.16     2545.37     67.67 o 
  -4   4   5       61.69       53.82      6.63 o 
  -3   4   5    10025.12     8523.49     80.59 o 
  -2   4   5      593.11      515.19     30.97 o 
  -1   4   5    10943.02     9802.20    138.11 o 
   0   4   5     1022.74     1010.76     46.58 o 
   1   4   5       14.21       21.98      5.89 o 
   2   4   5        4.93        5.64      3.10 o 
   3   4   5      356.69      369.87     17.62 o 
   4   4   5     3248.02     3014.87     68.40 o 
   5   4   5       31.38       43.06      9.97 o 
   6   4   5      414.51      357.98     42.53 o 
   7   4   5      955.57      801.15     53.97 o 
 -11   5   5      203.41      242.08     22.19 o 
 -10   5   5      636.70      631.76     43.47 o 
  -9   5   5       10.26       10.92      4.16 o 
  -8   5   5     1640.27     1549.91     75.49 o 
  -7   5   5      610.30      504.52     37.83 o 
  -6   5   5       97.79      110.56     14.94 o 
  -5   5   5     5239.40     4321.10    221.37 o 
  -4   5   5       16.84       10.63      4.64 o 
  -3   5   5     9767.81     8766.32    136.54 o 
  -2   5   5     4002.15     3519.56     87.37 o 
  -1   5   5     3679.01     3155.71     85.89 o 
   0   5   5        1.16       17.45      6.26 o 
   1   5   5      961.81      919.90     37.50 o 
   2   5   5       10.14       18.78      6.22 o 
   3   5   5     7964.26     7247.89    103.28 o 
   4   5   5       34.05       47.51      9.10 o 
   5   5   5      538.34      836.93    113.12 o 
   6   5   5       10.06        4.44      5.85 o 
 -11   6   5      550.61      544.44     31.75 o 
 -10   6   5      124.62      139.71     12.17 o 
  -9   6   5     5448.25     5600.07     91.67 o 
  -8   6   5      642.26      621.61     32.94 o 
  -7   6   5      658.62      670.32     34.72 o 
  -6   6   5      130.29      121.47     21.17 o 
  -5   6   5      340.35      318.49     20.92 o 
  -4   6   5     1770.49     1545.71     45.63 o 
  -3   6   5      175.18      172.14     15.19 o 
  -2   6   5     1129.25      983.30     40.70 o 
  -1   6   5        1.03       23.59     11.20 o 
   0   6   5     1043.84      991.61     32.80 o 
   1   6   5     7726.65     6288.90    118.92 o 
   2   6   5     1272.87     1194.50     50.11 o 
   3   6   5     2265.41     2143.35     86.70 o 
   4   6   5     1681.80     1772.77     89.93 o 
   5   6   5      903.37      978.90     57.08 o 
 -11   7   5     7079.40     8292.72    114.16 o 
 -10   7   5     1018.04     1020.79     80.96 o 
  -9   7   5        0.75        3.62      2.77 o 
  -8   7   5       85.09       93.09     12.74 o 
  -7   7   5     2664.11     2688.34     99.58 o 
  -6   7   5        2.53        5.41      6.41 o 
  -5   7   5     2342.03     2125.56    136.53 o 
  -4   7   5     2228.22     1950.03     54.31 o 
  -3   7   5     2496.70     2287.26    150.49 o 
  -2   7   5       29.45       55.76      8.28 o 
  -1   7   5     6913.81     6639.86    111.05 o 
   0   7   5       25.26       20.54      7.50 o 
   1   7   5     1397.06     1324.41     52.22 o 
   2   7   5     2272.57     2176.38     92.04 o 
   3   7   5     3843.16     4263.69    142.15 o 
   4   7   5        9.43        3.36      5.60 o 
 -10   8   5      555.76      555.21     78.83 o 
  -9   8   5     2036.79     2273.04    208.88 o 
  -8   8   5       79.89       82.33     15.91 o 
  -7   8   5     3457.16     3397.50    111.02 o 
  -6   8   5       71.78      107.78     20.44 o 
  -5   8   5     5401.41     5448.28    144.12 o 
  -4   8   5     1439.12     1396.30     72.66 o 
  -3   8   5       33.22      163.44     26.21 o 
  -2   8   5      134.47      119.47     15.98 o 
  -1   8   5       33.23       32.41      7.97 o 
   0   8   5      674.83      654.83     35.45 o 
   1   8   5       20.06       35.36      8.72 o 
   2   8   5      329.12      400.17     43.98 o 
   3   8   5     1144.00     1311.81     71.46 o 
   4   8   5      396.83      423.65     31.42 o 
  -9   9   5     5009.35     5063.46     99.41 o 
  -8   9   5     1269.57     1360.76     60.85 o 
  -7   9   5     6148.83     6408.74    145.38 o 
  -6   9   5     1569.51     1664.01     77.24 o 
  -5   9   5      499.21      577.94     46.51 o 
  -4   9   5       29.66       46.43     13.65 o 
  -3   9   5      806.52      859.67     41.94 o 
  -2   9   5       38.17       32.02     13.37 o 
  -1   9   5     5897.87     6279.48    174.64 o 
   0   9   5     1165.83     1200.02     49.76 o 
   1   9   5     1941.31     2165.24     97.46 o 
   2   9   5        6.20        7.22      7.57 o 
   3   9   5     1283.62     1455.76     56.89 o 
  -9  10   5      279.13      277.16     20.21 o 
  -8  10   5        0.56       13.18      6.16 o 
  -7  10   5      167.84      207.83     24.23 o 
  -6  10   5      810.81      865.52     51.85 o 
  -5  10   5       84.31      110.20     14.14 o 
  -4  10   5       99.72       82.82     19.19 o 
  -3  10   5     7727.85     8254.32    188.28 o 
  -2  10   5      910.53      965.82     63.47 o 
  -1  10   5     4773.72     5259.97    145.40 o 
   0  10   5      525.34      607.00     47.56 o 
   1  10   5     1472.49     1771.18     71.86 o 
  -8  11   5      590.65      525.72     27.91 o 
  -7  11   5     1068.84      933.20     44.61 o 
  -6  11   5       20.52       31.87      9.49 o 
  -5  11   5     1559.63     1536.55     66.08 o 
  -4  11   5        4.79       29.19     11.04 o 
  -3  11   5     2390.69     2528.84     87.36 o 
  -2  11   5      312.30      399.13     34.21 o 
  -1  11   5     1937.35     2028.62     72.75 o 
   0  11   5        0.10        2.39      3.27 o 
  -5  12   5       15.11       11.72      4.96 o 
  -4  12   5      274.37      227.86     19.68 o 
  -3  12   5      130.85      161.36     16.13 o 
   2 -13   6     1691.19     1861.42     62.84 o 
   3 -13   6      279.03      333.16     29.19 o 
   4 -13   6      491.96      515.45     38.02 o 
   5 -13   6      423.97      439.86     22.37 o 
   6 -13   6       66.08       84.96     11.81 o 
  -1 -12   6      737.90      657.75     31.06 o 
   0 -12   6      237.04      216.14     56.70 o 
   1 -12   6      440.50      469.01    100.26 o 
   2 -12   6      680.55      665.22     98.90 o 
   3 -12   6       18.69       46.65     14.63 o 
   4 -12   6      484.63      537.19     49.97 o 
   5 -12   6     1585.78     1481.29     77.63 o 
   6 -12   6     8063.47     7433.39    151.15 o 
   7 -12   6        5.68        9.11      4.78 o 
  -2 -11   6       39.37       81.12     15.16 o 
  -1 -11   6      192.62      225.50     46.99 o 
   0 -11   6      126.89      126.00     28.45 o 
   1 -11   6      117.46      119.93     26.34 o 
   2 -11   6     2445.28     2697.15    119.52 o 
   3 -11   6     1359.32     1496.27     90.33 o 
   4 -11   6     8630.90     8630.11    216.74 o 
   5 -11   6      217.23      154.26     27.68 o 
   6 -11   6      374.33      293.38     34.51 o 
   7 -11   6        1.19        4.61      5.25 o 
   8 -11   6     2299.82     2297.42     66.14 o 
  -4 -10   6      233.58      233.95     17.58 o 
  -3 -10   6     1672.02     1672.51     64.55 o 
  -2 -10   6     5459.52     5543.07   1016.74 o 
  -1 -10   6        9.14       15.10      6.31 o 
   0 -10   6     6998.18     6463.11   1168.79 o 
   1 -10   6      152.32      173.79     31.84 o 
   2 -10   6       20.86       33.13     14.04 o 
   3 -10   6     1445.10     1485.38     93.29 o 
   4 -10   6      510.23      531.83     56.17 o 
   5 -10   6     1069.58      917.24     71.96 o 
   6 -10   6      130.24      181.91     29.16 o 
   7 -10   6      153.60      175.86     25.76 o 
   8 -10   6     2885.67     2969.36     89.07 o 
  -5  -9   6     1017.64      946.95     37.42 o 
  -4  -9   6     4955.34     4831.53    113.55 o 
  -2  -9   6     5318.82     5470.90    881.07 o 
  -1  -9   6      133.17      126.25     19.20 o 
   0  -9   6     1446.45     2045.52    109.54 o 
   1  -9   6      791.10      867.56     72.60 o 
   2  -9   6       50.45       32.73     13.96 o 
   3  -9   6      325.24      293.32     41.86 o 
   4  -9   6     7219.16     6825.27    197.91 o 
   5  -9   6       98.06       80.47     13.92 o 
   6  -9   6     4867.74     5487.25    154.69 o 
   7  -9   6     1932.14     2059.80     66.79 o 
   8  -9   6     1385.75     1997.61    384.25 o 
   9  -9   6       27.29       41.90     11.21 o 
  -6  -8   6     1897.44     1877.39     52.33 o 
  -5  -8   6     1775.43     1857.91     71.65 o 
  -4  -8   6      926.92      955.76     61.35 o 
  -3  -8   6        9.97       16.33     14.39 o 
  -2  -8   6       51.36       51.02     12.03 o 
  -1  -8   6     2370.80     2339.41    226.27 o 
   0  -8   6     1098.03     1240.11     84.62 o 
   1  -8   6     2534.89     2350.26    286.88 o 
   2  -8   6    19451.32    19899.35   1045.06 o 
   3  -8   6        3.30       20.50      7.36 o 
   4  -8   6     4921.59     5989.13    961.28 o 
   5  -8   6       58.79       75.80     10.74 o 
   6  -8   6      203.58      189.57     34.08 o 
   7  -8   6     1367.45     1442.82     60.97 o 
   8  -8   6        4.04        9.42      7.25 o 
   9  -8   6      283.34      313.80     35.19 o 
  10  -8   6      201.34      173.75     19.58 o 
  -7  -7   6      511.91      483.83     24.83 o 
  -6  -7   6      410.66      428.04     33.86 o 
  -5  -7   6      691.86      696.19     50.96 o 
  -4  -7   6      319.83      344.58     40.76 o 
  -3  -7   6      511.24      572.66     54.99 o 
  -2  -7   6     5372.73     5583.76    307.62 o 
  -1  -7   6      629.02      683.73     64.49 o 
   0  -7   6    14552.96    14085.33    837.64 o 
   1  -7   6     1628.37     1490.60     58.50 o 
   2  -7   6     1297.67     1319.56     52.43 o 
   3  -7   6      142.08      178.61     13.68 o 
   4  -7   6     4072.44     3278.48    379.26 o 
   5  -7   6      654.03      755.01     42.10 o 
   6  -7   6       78.37      131.83     23.01 o 
   7  -7   6      139.60      158.21     21.07 o 
   8  -7   6    10770.51    10758.10    485.71 o 
   9  -7   6        0.24        9.83      8.72 o 
  10  -7   6     2478.30     2413.00     83.37 o 
  -7  -6   6     1789.62     1774.86     64.82 o 
  -6  -6   6     3690.71     3615.60    114.83 o 
  -5  -6   6       87.17      100.78     14.47 o 
  -4  -6   6    11769.77    12376.83    244.57 o 
  -3  -6   6      117.52      120.50     14.54 o 
  -2  -6   6        3.35       14.95     11.45 o 
  -1  -6   6     2521.06     2800.10     98.20 o 
   0  -6   6        0.04       40.53     10.27 o 
   1  -6   6       39.23       45.44     10.23 o 
   2  -6   6      247.92      398.14     29.63 o 
   3  -6   6      170.92      168.51     19.88 o 
   4  -6   6     2261.02     2654.23    108.79 o 
   5  -6   6     8109.25     8449.12    181.27 o 
   6  -6   6     7632.26     8439.57    117.97 o 
   7  -6   6       31.85       34.18     10.26 o 
   8  -6   6       64.14       67.60     13.42 o 
   9  -6   6      206.47      272.47     37.89 o 
  10  -6   6     2256.75     2115.83     81.85 o 
  -8  -5   6     4023.56     4228.47     92.02 o 
  -7  -5   6      724.29      752.33     49.63 o 
  -6  -5   6     4663.64     4946.95    145.87 o 
  -5  -5   6      262.07      247.20     23.69 o 
  -4  -5   6     1336.80     1339.62     82.51 o 
  -3  -5   6     2718.45     3067.62    172.23 o 
  -2  -5   6     2683.77     3204.34    165.97 o 
  -1  -5   6     1731.58     2124.04     64.70 o 
   0  -5   6     5459.35     6404.52    108.82 o 
   1  -5   6       30.67       77.13     12.85 o 
   2  -5   6     6740.20     8186.58    130.02 o 
   3  -5   6     1444.87     1697.56     61.51 o 
   4  -5   6     4391.34     4705.85    115.99 o 
   5  -5   6      221.39      233.24     18.44 o 
   6  -5   6     1071.65     1075.36     42.21 o 
   7  -5   6       16.60       30.11     12.37 o 
   8  -5   6     2683.45     2889.50    137.26 o 
   9  -5   6     1237.77     1408.61     86.57 o 
  10  -5   6     1831.37     1750.77     75.34 o 
  -9  -4   6     1397.31     1425.44     43.57 o 
  -8  -4   6      808.09      811.40     48.19 o 
  -7  -4   6      356.29      358.95     37.69 o 
  -6  -4   6     1000.99     1014.48     67.62 o 
  -5  -4   6       15.46       40.51     24.23 o 
  -4  -4   6      673.40      730.74     66.41 o 
  -3  -4   6     2496.04     2960.65     83.72 o 
  -2  -4   6    20988.94    23607.17    223.60 o 
  -1  -4   6       27.98       88.06     13.05 o 
   0  -4   6    11571.30    13441.41    153.00 o 
   1  -4   6     1555.14     1921.72     58.90 o 
   2  -4   6     1319.14     1653.19     57.48 o 
   3  -4   6     4236.52     5446.74    109.18 o 
   5  -4   6        2.07        9.71      5.12 o 
   6  -4   6       13.70      108.12     25.23 o 
   7  -4   6      218.38      252.27     26.26 o 
   8  -4   6     4610.12     5002.46    177.75 o 
   9  -4   6     1015.62     1010.51     70.68 o 
  10  -4   6     4803.39     4019.32    108.66 o 
  -9  -3   6      823.90      870.55     43.44 o 
  -8  -3   6      525.01      555.60     43.90 o 
  -7  -3   6        0.75        5.69      6.78 o 
  -6  -3   6     1857.18     1878.03     92.04 o 
  -5  -3   6     1176.85     1263.81     40.37 o 
  -4  -3   6     6898.62     6629.03    118.07 o 
  -3  -3   6      432.70      457.04     31.99 o 
  -2  -3   6     4456.53     4766.96     97.62 o 
  -1  -3   6      327.03      357.90     25.46 o 
   0  -3   6     7183.63     8156.45    115.30 o 
   1  -3   6      116.15      106.70     13.75 o 
   2  -3   6       16.93       40.66      9.33 o 
   3  -3   6      727.74      834.28     28.57 o 
   4  -3   6    18851.56    19959.44    397.38 o 
   5  -3   6       91.19       81.93     10.49 o 
   6  -3   6     2537.21     2511.00    102.89 o 
   7  -3   6     1387.70     1309.18     76.34 o 
   8  -3   6        3.17       15.24      6.55 o 
   9  -3   6        2.29        6.33      9.73 o 
  10  -3   6      220.55      202.94     21.40 o 
 -10  -2   6     1795.48     1942.34     51.36 o 
  -9  -2   6       67.88       91.93     16.34 o 
  -8  -2   6     6992.85     7149.08    166.97 o 
  -7  -2   6      162.80      152.92     25.72 o 
  -6  -2   6      110.55      549.47    128.05 o 
  -5  -2   6     3169.24     3138.92     68.50 o 
  -4  -2   6     2061.72     2451.05     76.18 o 
  -3  -2   6      814.44     1043.83     46.56 o 
  -2  -2   6      659.97      644.93     33.68 o 
  -1  -2   6      503.60      570.00     30.58 o 
   0  -2   6       92.59       89.47     12.10 o 
   1  -2   6     3899.60     4168.65     82.92 o 
   2  -2   6    25423.96    28298.76    162.06 o 
   3  -2   6      865.38     1012.01     32.20 o 
   4  -2   6     2142.81     2109.70     77.50 o 
   5  -2   6      103.53       98.03      9.73 o 
   6  -2   6     2813.12     2483.74     59.97 o 
   7  -2   6     1778.44     1724.76     67.87 o 
   8  -2   6       97.68      120.75     17.43 o 
   9  -2   6       40.15       21.95      7.50 o 
 -10  -1   6     5985.24     6458.60    112.28 o 
  -9  -1   6        2.74        8.33      6.03 o 
  -8  -1   6     1740.33     1778.09     84.94 o 
  -7  -1   6       50.08       64.41     17.02 o 
  -6  -1   6     1355.44     1289.95     74.05 o 
  -5  -1   6      319.33      294.58     17.78 o 
  -4  -1   6     7341.35     7741.10    131.46 o 
  -3  -1   6      363.89      401.39     27.68 o 
  -2  -1   6     7900.49     8223.62    116.28 o 
  -1  -1   6     2246.03     2351.09     60.92 o 
   0  -1   6     7166.44     7537.28    108.57 o 
   1  -1   6     1579.83     1634.74     56.44 o 
   2  -1   6      366.05      439.04     20.56 o 
   3  -1   6     1666.19     1583.32    182.26 o 
   4  -1   6     4820.40     4404.92    116.35 o 
   5  -1   6     1395.34     1308.73     36.49 o 
   6  -1   6     2845.41     2656.34     92.85 o 
   7  -1   6      504.94      521.78     37.43 o 
   8  -1   6    10185.07     9581.51    187.67 o 
   9  -1   6      210.03      234.72     28.59 o 
 -10   0   6       90.13      114.03     16.44 o 
  -9   0   6     2079.66     2059.95     83.39 o 
  -8   0   6       71.51       68.17     16.80 o 
  -7   0   6     4961.61     4786.34    140.02 o 
  -6   0   6    13368.44    12454.25    181.88 o 
  -5   0   6       25.44       24.63      8.39 o 
  -4   0   6    12081.91    11661.33    155.26 o 
  -3   0   6       26.98       34.29      8.06 o 
  -2   0   6     3877.41     3928.19     78.83 o 
  -1   0   6     2576.85     2381.90     60.53 o 
   0   0   6        0.88       45.83      8.33 o 
   1   0   6      315.75      323.09     17.77 o 
   2   0   6      383.61      424.17     32.41 o 
   3   0   6     2065.96     2062.92     79.41 o 
   4   0   6     4224.49     4790.23    234.38 o 
   5   0   6     2633.90     2440.26    100.16 o 
   6   0   6    11668.97     9999.30    527.90 o 
   7   0   6       21.71       37.39     14.68 o 
   8   0   6      563.60      548.96     50.27 o 
   9   0   6        8.56        9.82      6.64 o 
 -11   1   6        7.38       13.10      4.36 o 
 -10   1   6      360.27      375.49     31.03 o 
  -9   1   6      755.07      751.88     51.20 o 
  -8   1   6     2318.92     2347.56     97.22 o 
  -7   1   6     1975.54     2114.47     58.06 o 
  -6   1   6     4984.48     4837.36    107.65 o 
  -5   1   6      276.21      260.54     24.27 o 
  -4   1   6     4617.65     4475.94     94.42 o 
  -3   1   6      991.62     1054.15     42.75 o 
  -2   1   6      274.74      277.66     20.80 o 
  -1   1   6     4021.54     4714.18     85.44 o 
   0   1   6    22192.74    20070.42    167.59 o 
   1   1   6      117.33      105.32     14.15 o 
   2   1   6     4054.45     4197.00    116.40 o 
   3   1   6     1172.27     1082.29     63.52 o 
   4   1   6      596.01      592.48     27.13 o 
   5   1   6      184.53      204.13     16.38 o 
   6   1   6      226.10      216.08     21.66 o 
   7   1   6       54.93       66.83     19.84 o 
   8   1   6      424.88      401.73     41.29 o 
   9   1   6     1173.87     1122.21     51.57 o 
 -11   2   6      204.40      184.19     16.88 o 
 -10   2   6      445.61      490.30     36.41 o 
  -9   2   6     4433.58     4375.44    124.57 o 
  -8   2   6        0.00       10.83      7.10 o 
  -7   2   6       73.68       87.79     12.22 o 
  -6   2   6      317.13      350.09     25.44 o 
  -5   2   6       60.18       61.71     12.31 o 
  -4   2   6       62.83       87.05     12.87 o 
  -3   2   6      885.69      725.17     34.90 o 
  -2   2   6    75034.72    64645.42    317.50 o 
  -1   2   6     5490.59     6284.70    284.89 o 
   0   2   6     2113.63     2034.66     60.46 o 
   1   2   6      138.01      152.27     13.50 o 
   2   2   6     4550.20     4440.08    130.64 o 
   3   2   6     2364.21     2221.07     45.78 o 
   4   2   6      425.93      430.49     21.20 o 
   5   2   6      349.53      341.81     22.01 o 
   6   2   6     3121.36     2813.06    125.11 o 
   7   2   6      186.59      136.61     25.87 o 
   8   2   6     2288.49     2245.24     87.66 o 
 -11   3   6        1.15        2.66      2.51 o 
 -10   3   6      435.17      465.30     35.51 o 
  -9   3   6     2370.23     2546.28     94.62 o 
  -8   3   6     2936.33     2865.63    104.19 o 
  -7   3   6       19.32       26.51      9.68 o 
  -6   3   6     5230.62     4334.12     81.15 o 
  -5   3   6      621.93      538.76     35.97 o 
  -4   3   6     3640.10     3333.24     78.03 o 
  -3   3   6     3264.42     3045.37     51.58 o 
  -2   3   6       88.20       77.09     12.36 o 
  -1   3   6     1603.48     1697.82     57.60 o 
   0   3   6     6446.74     5917.47    110.79 o 
   1   3   6     1017.54     1013.67     37.22 o 
   2   3   6     1843.27     1733.40     41.46 o 
   3   3   6      928.05      891.62     35.67 o 
   4   3   6    16511.13    14080.67    142.03 o 
   5   3   6      117.89      131.69     13.81 o 
   6   3   6       18.13       37.59     14.31 o 
   7   3   6      802.37      692.28     52.74 o 
   8   3   6       19.26       33.27      9.82 o 
 -11   4   6     1304.21     1414.34     48.11 o 
 -10   4   6     4272.10     4499.48     68.33 o 
  -9   4   6      323.77      315.51     32.62 o 
  -8   4   6     6141.35     6079.85    149.73 o 
  -7   4   6      651.14      756.48     51.68 o 
  -6   4   6      522.07      480.52     21.71 o 
  -5   4   6     2050.02     2074.51     83.86 o 
  -4   4   6        8.40       27.96      5.70 o 
  -3   4   6      210.68      221.52     21.60 o 
  -2   4   6       89.00       67.24     12.08 o 
  -1   4   6       10.05       34.35      9.48 o 
   0   4   6     3148.82     2909.52     52.41 o 
   1   4   6     3682.61     3446.08     60.47 o 
   2   4   6    10667.89     9458.88    114.51 o 
   3   4   6        2.05       85.60     22.08 o 
   4   4   6      300.00      440.01     32.13 o 
   5   4   6     1520.28     1351.06     84.39 o 
   6   4   6     3231.09     2734.12    108.22 o 
   7   4   6     1219.98     1071.91     53.36 o 
 -11   5   6      811.20      884.98     36.45 o 
 -10   5   6     2601.18     2631.98     67.61 o 
  -9   5   6       21.63       31.71      9.24 o 
  -8   5   6     1527.14     1513.51     72.81 o 
  -5   5   6     2479.25     2489.29     91.24 o 
  -4   5   6    10769.94     9633.63    509.83 o 
  -3   5   6       67.57       92.16     11.08 o 
  -2   5   6     3630.52     3497.22     69.29 o 
  -1   5   6      683.97      683.34     26.63 o 
   0   5   6      793.48      749.01     32.94 o 
   1   5   6     2571.51     2396.25     46.23 o 
   2   5   6       50.64       70.19     10.04 o 
   3   5   6       10.81       15.59      5.41 o 
   4   5   6     2700.43     2489.52     75.06 o 
   5   5   6      179.26      143.12     25.10 o 
   6   5   6     3821.63     3142.25     90.65 o 
 -10   6   6       38.95       57.96     10.27 o 
  -9   6   6       87.16       92.52     11.45 o 
  -8   6   6      104.93      137.30     15.15 o 
  -7   6   6     2426.32     2388.85     93.97 o 
  -6   6   6     9714.36     9360.08    188.16 o 
  -5   6   6      189.10      277.24     24.70 o 
  -4   6   6     1216.46     1079.85     39.91 o 
  -3   6   6       48.44       52.79      9.22 o 
  -2   6   6     2814.68     2577.61    102.31 o 
  -1   6   6     1084.69      905.70     54.29 o 
   0   6   6      774.02      851.41     42.21 o 
   1   6   6      173.28      195.13     20.52 o 
   2   6   6     2088.52     1973.56     54.08 o 
   3   6   6        8.83       16.94      5.00 o 
   4   6   6     2832.23     2817.14    169.24 o 
 -10   7   6     1261.57     1196.95     41.20 o 
  -9   7   6        1.77        3.63      3.46 o 
  -8   7   6     1737.26     1850.83     76.07 o 
  -7   7   6     1176.45     1193.32     66.16 o 
  -6   7   6      517.59      459.37     42.92 o 
  -5   7   6       39.30       41.66     13.03 o 
  -4   7   6     2908.03     2935.67    102.99 o 
  -3   7   6      283.14      300.23     21.90 o 
  -2   7   6      450.53      446.47     26.97 o 
  -1   7   6     2895.92     3021.23     78.45 o 
   0   7   6     6910.97     6875.49    119.49 o 
   1   7   6       57.57       67.10     13.57 o 
   2   7   6      230.88      223.99     25.24 o 
   3   7   6      243.78      278.30     33.24 o 
 -10   8   6       97.05       81.64      9.67 o 
  -9   8   6      806.18      835.05     41.77 o 
  -8   8   6        1.21       27.11      9.21 o 
  -7   8   6      181.57      180.26     24.98 o 
  -6   8   6      120.06      203.27     27.34 o 
  -5   8   6       98.20       96.78     19.45 o 
  -4   8   6     2279.28     2431.85     93.55 o 
  -3   8   6     1177.92     1345.69     68.20 o 
  -2   8   6     7398.25     7730.65    207.22 o 
  -1   8   6       44.48       48.36      9.77 o 
   0   8   6       55.06       59.53     16.32 o 
   1   8   6       56.79       76.45     12.08 o 
   2   8   6     2152.69     2685.78    102.97 o 
   3   8   6      233.66      291.96     27.52 o 
  -9   9   6     1252.08     1285.84     46.39 o 
  -8   9   6     2961.29     3035.32     85.55 o 
  -7   9   6       45.77       53.43     13.59 o 
  -6   9   6     1330.29     1526.57     70.61 o 
  -5   9   6       35.62       38.06     11.79 o 
  -4   9   6      509.81      554.80     32.41 o 
  -3   9   6      794.57      847.56     63.04 o 
  -2   9   6        0.20        6.60      9.34 o 
  -1   9   6      358.23      454.02     45.59 o 
   0   9   6      629.36      741.09     56.52 o 
   1   9   6      399.60      505.06     42.50 o 
   2   9   6     1276.59     1454.63     58.69 o 
  -8  10   6     1806.57     1935.80     59.59 o 
  -7  10   6       80.72       75.69     13.71 o 
  -6  10   6      885.90      949.04     37.01 o 
  -5  10   6      415.65      469.31     40.45 o 
  -4  10   6       14.01       31.89     11.85 o 
  -3  10   6      238.78      270.71     31.72 o 
  -2  10   6      648.87      742.71     52.19 o 
  -1  10   6       25.29       26.90      9.80 o 
   0  10   6     1869.02     2226.72     78.02 o 
  -7  11   6      165.83      158.87     16.24 o 
  -6  11   6       27.59       31.17      8.28 o 
  -5  11   6      931.09     1002.70     48.02 o 
  -4  11   6     5393.76     5494.23    114.93 o 
  -3  11   6        0.23       -2.47      3.64 o 
  -2  11   6      817.29      863.42     43.40 o 
   3 -13   7      337.55      349.27     27.10 o 
   4 -13   7     2543.64     2890.21     78.77 o 
   0 -12   7      859.22      995.46     42.95 o 
   1 -12   7       51.67       59.89     13.36 o 
   2 -12   7      529.70      499.96     27.28 o 
   3 -12   7     2952.31     3283.50    109.78 o 
   4 -12   7     1656.60     1744.07     79.70 o 
   5 -12   7      265.39      289.35     37.00 o 
   6 -12   7      302.83      263.64     24.76 o 
   7 -12   7      202.45      217.98     18.79 o 
  -2 -11   7     1449.57     1510.94     51.34 o 
  -1 -11   7        2.37       16.66      7.22 o 
   0 -11   7      213.66      212.55     47.17 o 
   1 -11   7     6059.52     5446.55   1186.11 o 
   2 -11   7     1229.91     1189.31     74.50 o 
   3 -11   7       47.45       62.38     17.52 o 
   4 -11   7      643.96      797.43     62.69 o 
   5 -11   7     4201.85     4551.00    140.71 o 
   6 -11   7      451.05      509.29     28.14 o 
   7 -11   7       44.86       98.22     15.58 o 
   8 -11   7     1309.86     1299.98     43.59 o 
  -3 -10   7      607.44      634.62     36.58 o 
  -2 -10   7      240.29      292.18     29.28 o 
  -1 -10   7      328.44      287.14     45.90 o 
   0 -10   7      609.81      601.91     84.23 o 
   1 -10   7      462.39      492.40     51.03 o 
   2 -10   7     3349.24     3490.57    140.92 o 
   3 -10   7     7082.67     7654.41    211.56 o 
   4 -10   7      365.31      415.53     48.46 o 
   5 -10   7      276.75      322.45     40.62 o 
   6 -10   7      541.21      576.13     48.78 o 
   7 -10   7     6084.15     7080.81    150.76 o 
   8 -10   7      446.64      408.31     30.11 o 
  -4  -9   7     1447.43     1446.11     58.28 o 
  -3  -9   7     2765.93     2826.95     98.92 o 
  -2  -9   7       38.96       43.92      9.95 o 
  -1  -9   7      882.23      871.21    132.15 o 
   0  -9   7     4012.92     4084.74    155.30 o 
   1  -9   7      261.13      258.33     39.68 o 
   2  -9   7      851.75      992.95     77.58 o 
   3  -9   7      820.12     1142.39     81.88 o 
   4  -9   7      200.68      210.42     34.51 o 
   5  -9   7     4262.87     4788.12    156.51 o 
   6  -9   7     2641.53     3139.80     84.59 o 
   7  -9   7     2280.12     2566.17     72.11 o 
   8  -9   7      819.40      811.00     35.55 o 
   9  -9   7     2556.82     2306.43     72.43 o 
  -5  -8   7     4765.79     4859.09    108.61 o 
  -4  -8   7      541.43      558.21     44.30 o 
  -3  -8   7      750.42      804.91     60.01 o 
  -2  -8   7       80.30      120.11     26.27 o 
  -1  -8   7     6990.19     7732.44    213.58 o 
   0  -8   7      455.87      441.04     51.79 o 
   1  -8   7       19.06       60.13     19.02 o 
   2  -8   7       41.87       64.78     19.21 o 
   3  -8   7      153.89      176.92     31.45 o 
   4  -8   7      926.67      999.11     89.42 o 
   5  -8   7     1781.12     2089.35    101.73 o 
   6  -8   7     3244.65     3591.20    118.51 o 
   7  -8   7     2982.29     3230.19    112.25 o 
   8  -8   7       39.90       32.50      8.16 o 
   9  -8   7     3513.07     3438.87    103.02 o 
  -6  -7   7     1493.86     1409.66     57.16 o 
  -5  -7   7      130.13      144.49     22.36 o 
  -4  -7   7        7.82        5.85      3.86 o 
  -3  -7   7     8534.46     9032.33    220.57 o 
  -2  -7   7     1637.21     1778.29    103.26 o 
  -1  -7   7      715.08      818.44     69.55 o 
   0  -7   7     6888.16     7605.14    558.18 o 
   1  -7   7     6994.40     7846.05    527.18 o 
   2  -7   7      518.25      585.45     38.87 o 
   3  -7   7       61.91      100.19     15.61 o 
   4  -7   7     3436.94     3706.43     83.12 o 
   5  -7   7      625.29      806.46     47.56 o 
   6  -7   7     1174.37     1309.12     60.82 o 
   7  -7   7     2079.08     2303.78     79.19 o 
   8  -7   7      105.71       92.59     14.51 o 
   9  -7   7      208.75      224.08     29.53 o 
  10  -7   7     2492.93     2089.12     63.23 o 
  -7  -6   7      322.92      310.68     25.33 o 
  -6  -6   7      880.46      824.73     52.03 o 
  -5  -6   7     1084.15      961.14     63.16 o 
  -4  -6   7       49.82       43.42     10.58 o 
  -3  -6   7      219.20      224.31     36.64 o 
  -2  -6   7    11102.11    11312.63    138.30 o 
  -1  -6   7     7983.92     8467.96    493.57 o 
   0  -6   7      730.10      756.44     57.54 o 
   1  -6   7      267.49      351.94     24.15 o 
   2  -6   7      288.79      342.08     23.42 o 
   3  -6   7    10639.41    12303.60    139.69 o 
   4  -6   7     2988.49     3330.34     99.20 o 
   5  -6   7     2750.43     3215.87     94.67 o 
   6  -6   7      247.17      269.30     28.57 o 
   7  -6   7     2802.28     3082.85    179.46 o 
   8  -6   7     1303.61     1322.17     73.83 o 
   9  -6   7     1051.79     1028.56     64.96 o 
  10  -6   7     1580.60     1319.17     52.54 o 
  -8  -5   7     2051.27     2161.85     59.95 o 
  -7  -5   7     2719.16     2729.92     88.69 o 
  -6  -5   7       14.81       21.72     10.82 o 
  -5  -5   7     1653.85     1623.06    101.71 o 
  -4  -5   7     2700.66     2665.74     82.68 o 
  -3  -5   7     1236.32     1444.87     51.15 o 
  -2  -5   7     3766.75     4348.91    176.06 o 
  -1  -5   7     1416.42     1530.64     51.11 o 
   0  -5   7       11.99        9.47      4.70 o 
   1  -5   7     8020.87     9271.39    147.09 o 
   2  -5   7     3441.08     4230.37     98.80 o 
   3  -5   7     3486.31     4555.62     84.69 o 
   4  -5   7     1317.46     1398.18     59.19 o 
   5  -5   7    15740.26    16255.27    213.12 o 
   6  -5   7     2045.98     2117.86     79.84 o 
   7  -5   7     2309.56     2306.31     81.14 o 
   8  -5   7     1322.56     1325.73    113.58 o 
   9  -5   7     1553.50     1452.58     77.29 o 
  10  -5   7      180.21      138.73     16.82 o 
  -8  -4   7      811.74      831.15     45.28 o 
  -7  -4   7     1737.69     1609.58     76.01 o 
  -6  -4   7       24.90       20.63     10.08 o 
  -5  -4   7     6296.98     6275.57    172.50 o 
  -4  -4   7     3764.75     3610.16     94.62 o 
  -3  -4   7      797.98      988.99     72.61 o 
  -2  -4   7      726.20      829.31     37.79 o 
  -1  -4   7      304.14      311.71     26.38 o 
   0  -4   7      370.33      375.98     27.89 o 
   1  -4   7      717.94      783.55     41.11 o 
   2  -4   7     5766.18     6854.88    124.19 o 
   3  -4   7     5263.54     6244.74    123.14 o 
   4  -4   7      585.64      607.07     38.54 o 
   5  -4   7    10239.80    10388.39    169.28 o 
   6  -4   7        2.42        6.91      6.49 o 
   7  -4   7     3991.08     3858.23    170.61 o 
   8  -4   7     2986.26     2799.58    122.69 o 
   9  -4   7     2005.25     1799.63     82.67 o 
  -9  -3   7      355.31      387.00     26.20 o 
  -8  -3   7        1.38        6.68      5.22 o 
  -7  -3   7     8067.16     7876.79    176.54 o 
  -6  -3   7     1340.35     1249.16     74.13 o 
  -5  -3   7      548.86      597.46     47.50 o 
  -4  -3   7     3300.83     3356.41     87.54 o 
  -3  -3   7    10556.85    12092.60    558.15 o 
  -2  -3   7      554.96      682.67     40.30 o 
  -1  -3   7      412.13      442.94     30.58 o 
   0  -3   7     3370.75     3402.14     81.57 o 
   1  -3   7      480.37      542.91     33.40 o 
   2  -3   7     4508.52     5507.71    109.86 o 
   3  -3   7     2591.08     3024.78     83.88 o 
   4  -3   7       28.51       32.25      9.27 o 
   5  -3   7      909.88      906.82     37.87 o 
   6  -3   7     2873.97     2713.63    103.59 o 
   7  -3   7     4875.73     4384.56    236.58 o 
   8  -3   7     3109.52     2966.60    188.29 o 
   9  -3   7     1674.03     1498.44     43.99 o 
  -9  -2   7      481.18      504.99     34.18 o 
  -8  -2   7       33.93       40.66     12.23 o 
  -7  -2   7       61.33       64.62     16.77 o 
  -6  -2   7     3232.76     3142.05    116.45 o 
  -5  -2   7     6003.18     6092.02     88.39 o 
  -4  -2   7       32.86       21.79      5.98 o 
  -3  -2   7        2.41        5.51      3.92 o 
  -2  -2   7       64.88       57.32     11.37 o 
  -1  -2   7    14187.75    15222.66    179.10 o 
   0  -2   7    11673.02    11983.14    152.28 o 
   1  -2   7       62.15       79.24     12.94 o 
   2  -2   7      374.48      426.91     22.10 o 
   3  -2   7     1077.27     1138.10     51.99 o 
   4  -2   7      405.12      420.61     20.08 o 
   5  -2   7     1256.26     1250.30     36.99 o 
   6  -2   7     3133.94     2827.12     68.60 o 
   7  -2   7      520.40      539.49     37.58 o 
   8  -2   7        6.08        6.80      4.42 o 
   9  -2   7     3353.62     2803.73     82.55 o 
 -10  -1   7        3.55       10.99      4.17 o 
  -9  -1   7      232.77      224.51     24.80 o 
  -8  -1   7      126.80      109.03     20.20 o 
  -7  -1   7      740.17      848.25     58.95 o 
  -6  -1   7     2604.97     2682.30    143.35 o 
  -5  -1   7     1095.74     1152.43     31.90 o 
  -4  -1   7       37.93       65.20      8.57 o 
  -3  -1   7     9143.40     9979.19    152.36 o 
  -2  -1   7     1237.93     1342.58     53.30 o 
  -1  -1   7     2048.80     2916.42     77.04 o 
   0  -1   7     4160.53     4220.85     88.68 o 
   1  -1   7     9482.76     9278.24    136.96 o 
   2  -1   7      337.68      415.00     33.39 o 
   3  -1   7      501.25      542.56     55.56 o 
   4  -1   7     2636.48     2439.72     59.90 o 
   5  -1   7     3440.62     3213.23     59.97 o 
   6  -1   7     1114.99     1029.00     40.21 o 
   7  -1   7      209.46      212.69     20.87 o 
   8  -1   7      186.66      155.84     25.40 o 
   9  -1   7        0.29        3.60      4.22 o 
 -10   0   7      108.76      117.13     14.73 o 
  -9   0   7     2183.30     2235.73     81.36 o 
  -8   0   7     5713.32     5957.86    152.30 o 
  -7   0   7     2571.49     2786.60    106.98 o 
  -6   0   7      917.79      923.87     31.35 o 
  -5   0   7       16.33       21.88      5.13 o 
  -4   0   7      148.98      154.41     19.78 o 
  -3   0   7      726.44      788.75     41.71 o 
  -2   0   7     5502.35     5458.87    104.91 o 
  -1   0   7     7513.87     8109.78    128.02 o 
   0   0   7      455.42      473.67     29.58 o 
   1   0   7     5119.01     5124.65     98.60 o 
   2   0   7       71.57       85.64     10.15 o 
   3   0   7     5656.24     5398.35     83.54 o 
   4   0   7     3096.34     2736.56     54.67 o 
   5   0   7     2157.26     1965.09     68.68 o 
   6   0   7      704.32      634.04     38.11 o 
   7   0   7      882.52      807.76     62.84 o 
   8   0   7      268.05      286.82     32.87 o 
   9   0   7        2.13       17.96      6.89 o 
 -10   1   7      295.06      322.65     25.96 o 
  -9   1   7       15.23       18.68      7.99 o 
  -8   1   7     2018.73     2038.85     87.78 o 
  -7   1   7     5494.42     5810.87    141.33 o 
  -6   1   7       27.45       34.12      6.07 o 
  -5   1   7      667.24      659.70     30.94 o 
  -4   1   7      932.79      952.30     48.05 o 
  -3   1   7      275.31      325.91     26.33 o 
  -2   1   7      770.87      741.01     38.23 o 
  -1   1   7      229.67      214.33     20.50 o 
   0   1   7       44.46       43.42      9.01 o 
   2   1   7     2487.17     2423.04     55.76 o 
   3   1   7     3467.81     3059.52     62.59 o 
   4   1   7     2367.34     2079.05     46.38 o 
   5   1   7     3352.42     2860.90     66.17 o 
   6   1   7      179.97      159.38     18.82 o 
   7   1   7     2101.94     1909.20     93.87 o 
   8   1   7      474.78      448.92     38.36 o 
 -10   2   7      769.17      719.66     26.24 o 
  -9   2   7     6796.87     7047.39    149.17 o 
  -8   2   7      698.85      712.87     51.12 o 
  -7   2   7       42.25       53.95      9.51 o 
  -6   2   7        0.30        3.68      2.13 o 
  -5   2   7     9901.17     8982.78    249.31 o 
  -4   2   7     3467.26     3154.58     64.50 o 
  -3   2   7      109.92      121.77     15.86 o 
  -2   2   7      307.46      321.38     25.43 o 
   1   2   7      700.24      618.52     30.46 o 
   2   2   7     3355.27     2999.27    110.56 o 
   3   2   7      447.96      433.79     21.91 o 
   4   2   7       27.83       19.30      5.65 o 
   5   2   7     4926.28     4447.52     97.11 o 
   6   2   7      287.46      235.83     34.92 o 
   7   2   7      821.42     1553.19     80.70 o 
   8   2   7     1841.92     1754.19     64.79 o 
 -10   3   7      897.34      945.81     28.82 o 
  -9   3   7      232.93      232.40     19.24 o 
  -8   3   7        0.12       12.10      7.19 o 
  -7   3   7     5212.00     5248.56    135.69 o 
  -6   3   7      423.90      365.13     42.81 o 
  -5   3   7      474.14      443.47     21.64 o 
  -4   3   7     4064.68     3690.79     68.85 o 
  -3   3   7     8671.29     7998.70    474.69 o 
   0   3   7     1528.33     1445.76     34.43 o 
   1   3   7     3441.39     3070.18     73.50 o 
   2   3   7     1699.52     1513.81     41.45 o 
   3   3   7      321.24      477.95     36.41 o 
   4   3   7       15.32       16.39      5.79 o 
   5   3   7      606.70      568.57     35.09 o 
   6   3   7     3216.98     2882.52    112.35 o 
   7   3   7     2783.39     2662.51     90.20 o 
 -10   4   7      712.21      705.12     35.19 o 
  -9   4   7        3.81        6.94      5.67 o 
  -8   4   7       81.73      109.20     13.61 o 
  -7   4   7     1031.09     1111.42     67.38 o 
  -6   4   7     7475.04     7429.13    350.09 o 
  -5   4   7     3086.36     3006.78    133.71 o 
  -4   4   7      512.76      544.60     32.13 o 
  -3   4   7      571.96      542.83     29.82 o 
  -2   4   7      336.92      373.38     21.65 o 
  -1   4   7     7560.32     7560.13    264.02 o 
   0   4   7     4178.34     3936.07     59.31 o 
   1   4   7     1526.28     1495.34     36.97 o 
   2   4   7      505.67      492.45     27.64 o 
   3   4   7     2346.48     2180.82     68.46 o 
   4   4   7       33.48       28.88      8.58 o 
   5   4   7       53.80       50.70     15.36 o 
   6   4   7      858.48      813.69     52.88 o 
 -10   5   7        0.28        6.47      5.41 o 
  -9   5   7      639.84      713.57     47.08 o 
  -8   5   7      305.57      291.99     31.12 o 
  -6   5   7     2032.26     2027.00     86.41 o 
  -5   5   7     1419.69     1534.96     75.76 o 
  -4   5   7       43.74       50.38      9.63 o 
  -3   5   7     1780.78     1651.98     60.71 o 
  -2   5   7      884.58      883.70     80.71 o 
  -1   5   7     2212.65     2005.20     49.34 o 
   0   5   7     2304.82     2102.49     55.53 o 
   1   5   7     6114.67     5894.22     93.90 o 
   2   5   7       29.39       26.46      8.61 o 
   3   5   7     2090.75     2010.59     67.31 o 
   4   5   7      339.55      320.77     25.63 o 
   5   5   7      944.67      809.72     51.76 o 
 -10   6   7      121.43      111.88     12.48 o 
  -9   6   7     3753.87     3829.48     95.64 o 
  -8   6   7     1544.16     1623.00     71.91 o 
  -7   6   7      206.11      225.84     29.30 o 
  -6   6   7      577.22      638.51     49.92 o 
  -5   6   7     1606.05     1632.85     96.32 o 
  -4   6   7       65.03       78.16     11.84 o 
  -3   6   7      784.65      769.52     36.42 o 
  -2   6   7     3332.04     3515.81    114.62 o 
  -1   6   7      330.43      335.35     27.39 o 
   0   6   7      902.10      886.71     36.33 o 
   1   6   7     4989.03     5028.27    117.64 o 
   2   6   7      135.21      146.66     18.43 o 
   3   6   7     2360.55     2363.21    114.27 o 
 -10   7   7       91.43      108.76     11.12 o 
  -9   7   7       24.09       39.72      9.62 o 
  -8   7   7     2851.46     2914.72     91.88 o 
  -7   7   7     3001.28     3104.37    103.37 o 
  -6   7   7        2.05        5.36      5.50 o 
  -5   7   7        3.61       25.71     10.61 o 
  -4   7   7       45.18       61.78     11.94 o 
  -3   7   7     2372.97     2567.31     64.99 o 
  -2   7   7     2644.75     2927.22     77.23 o 
  -1   7   7      310.79      361.31     27.74 o 
   0   7   7       25.53       27.14      8.06 o 
   1   7   7       17.04       33.55     28.49 o 
   2   7   7      997.74     1103.16     74.73 o 
  -9   8   7      971.23     1023.05     42.40 o 
  -8   8   7      295.86      313.51     28.32 o 
  -7   8   7      175.75      161.56     22.33 o 
  -6   8   7      103.21      111.55     19.64 o 
  -5   8   7     9266.27     9602.51    181.54 o 
  -4   8   7     1028.20     1196.72     63.18 o 
  -3   8   7      105.74      129.17     11.91 o 
  -2   8   7      385.57      400.70     29.82 o 
  -1   8   7     2752.39     2853.99    160.28 o 
   0   8   7       55.22       80.79     11.84 o 
   1   8   7        0.74       11.93      4.67 o 
   2   8   7     1905.66     2180.74     71.60 o 
  -9   9   7     1730.48     1709.74     45.81 o 
  -8   9   7       32.23       36.50      9.01 o 
  -7   9   7      878.34      995.33     50.32 o 
  -6   9   7        5.12       14.83      7.69 o 
  -5   9   7      448.64      465.44     27.87 o 
  -4   9   7     1984.57     2279.90     61.26 o 
  -3   9   7     2369.67     2589.15    102.67 o 
  -2   9   7        7.18        6.36      5.83 o 
  -1   9   7      946.82      950.34     72.69 o 
   0   9   7      492.04      552.89     41.93 o 
   1   9   7     2438.60     2723.79     73.68 o 
  -7  10   7      376.29      363.12     27.42 o 
  -6  10   7      988.08     1122.45     52.89 o 
  -5  10   7       51.73       85.49     15.70 o 
  -4  10   7      343.64      330.04     30.98 o 
  -3  10   7      883.93      950.28     52.73 o 
  -2  10   7      176.99      196.38     23.10 o 
  -1  10   7      729.45      927.48     45.06 o 
   1 -12   8       49.25       64.79     12.46 o 
   2 -12   8      512.00      593.14     40.91 o 
   3 -12   8     1990.67     2004.43    116.24 o 
   4 -12   8      139.66      143.45     13.71 o 
   5 -12   8       64.79       66.41      9.16 o 
   6 -12   8     5715.97     6593.71    106.06 o 
  -1 -11   8        0.23       14.45      4.24 o 
   0 -11   8     2126.51     2584.53     89.63 o 
   1 -11   8      325.88      394.53     39.11 o 
   2 -11   8     3594.32     3951.20    114.17 o 
   3 -11   8      134.35      148.36     16.30 o 
   4 -11   8     1956.31     2227.92     91.16 o 
   5 -11   8      100.20      122.39     14.37 o 
   6 -11   8      249.26      417.86     34.01 o 
   7 -11   8     1861.20     2037.07     62.75 o 
  -3 -10   8       39.07       54.74      9.66 o 
  -2 -10   8     2313.26     2376.96     54.49 o 
  -1 -10   8        9.37       11.62      7.38 o 
   0 -10   8    10247.70    11799.48    233.37 o 
   1 -10   8     1001.33     1219.35     78.90 o 
   2 -10   8      247.50      298.53     39.85 o 
   3 -10   8       49.34       54.73     16.27 o 
   4 -10   8      716.30      761.12     43.79 o 
   5 -10   8      259.15      289.65     24.05 o 
   6 -10   8       82.14       91.51     18.20 o 
   7 -10   8     1181.18     1303.75     59.37 o 
   8 -10   8      695.07      554.07     29.52 o 
  -4  -9   8     2411.40     2317.90     66.17 o 
  -3  -9   8      228.17      249.92     18.38 o 
  -2  -9   8     6535.92     6963.87    173.18 o 
  -1  -9   8      169.92      227.88     34.26 o 
   0  -9   8      704.07      740.76     65.01 o 
   1  -9   8      408.01      443.75     50.20 o 
   2  -9   8      750.60      813.60     68.06 o 
   3  -9   8      602.70      547.42     54.57 o 
   4  -9   8     4046.02     4983.90    267.09 o 
   5  -9   8      669.58      820.04     62.64 o 
   6  -9   8     5022.51     5463.62    153.23 o 
   7  -9   8       39.68       28.36      9.42 o 
   8  -9   8     1039.62     1149.89     50.16 o 
  -5  -8   8       14.05       16.57      6.19 o 
  -4  -8   8       52.68       63.24     13.89 o 
  -3  -8   8        0.01        5.20      5.61 o 
  -2  -8   8       54.89      113.96     26.78 o 
  -1  -8   8     1264.53     1376.65     90.62 o 
   0  -8   8      129.68      291.99     41.89 o 
   1  -8   8      264.45      294.09     41.77 o 
   2  -8   8     7420.18     7306.88    204.50 o 
   3  -8   8       33.21       34.61     16.11 o 
   4  -8   8     7243.70     8181.74    495.77 o 
   5  -8   8      542.38      708.46     52.06 o 
   6  -8   8     1613.35     1795.39     66.38 o 
   7  -8   8       83.71       99.45     15.06 o 
   8  -8   8      249.28      248.78     19.58 o 
   9  -8   8        3.23       10.13      5.64 o 
  -6  -7   8     2037.05     1923.51     59.24 o 
  -5  -7   8      335.54      338.54     31.51 o 
  -4  -7   8      893.39      846.64     40.23 o 
  -3  -7   8      214.93      185.70     32.03 o 
  -2  -7   8     1963.03     2026.11    110.96 o 
  -1  -7   8     1557.73     1641.66    102.41 o 
   0  -7   8     6071.13     6189.59    192.16 o 
   1  -7   8      622.81      648.25     61.17 o 
   2  -7   8     1786.08     1965.85    103.17 o 
   3  -7   8     1076.73     1155.41     70.89 o 
   4  -7   8     2116.39     2529.89     80.91 o 
   5  -7   8        4.89        2.03      6.22 o 
   6  -7   8      408.39      727.68    112.01 o 
   7  -7   8      208.05      305.72     90.92 o 
   8  -7   8     5948.48     6319.67    373.63 o 
   9  -7   8        2.14       18.08      8.46 o 
  -7  -6   8       24.41       34.31      7.67 o 
  -6  -6   8     2193.87     2222.74     77.47 o 
  -5  -6   8      593.76      568.74     31.60 o 
  -4  -6   8     7405.95     7247.41    183.95 o 
  -3  -6   8      111.32      113.17     25.35 o 
  -2  -6   8      245.39      268.11     41.68 o 
  -1  -6   8        0.10       15.83     12.09 o 
   0  -6   8      985.46     1063.23     79.23 o 
   1  -6   8        2.94       20.93      5.38 o 
   2  -6   8       38.43      515.60    248.67 o 
   3  -6   8     1403.52     1497.56     53.39 o 
   4  -6   8     2198.87     2417.07     79.63 o 
   5  -6   8      802.65      944.66     51.76 o 
   6  -6   8     6368.05     7035.56    141.77 o 
   7  -6   8      113.45      151.38     20.16 o 
   8  -6   8      822.11      775.13     37.59 o 
   9  -6   8     2286.47     2000.58     75.36 o 
  -7  -5   8      915.15      851.70     44.97 o 
  -6  -5   8     3819.74     3673.58    112.55 o 
  -5  -5   8     1210.26     1216.66     60.50 o 
  -4  -5   8       12.65       15.24      7.00 o 
  -3  -5   8      805.27      828.00     72.37 o 
  -2  -5   8     2723.60     2938.56    187.18 o 
  -1  -5   8      157.21      161.74     17.00 o 
   0  -5   8     6639.72     7119.87    401.45 o 
   1  -5   8      586.73      598.09     26.50 o 
   2  -5   8     8928.77     9853.19    426.37 o 
   3  -5   8       50.46       58.49      8.85 o 
   4  -5   8     2120.49     2351.73     79.00 o 
   5  -5   8        1.63       21.13      9.63 o 
   6  -5   8       68.14       90.90     17.41 o 
   7  -5   8      711.51      723.70     43.29 o 
   8  -5   8      787.73      749.82     36.92 o 
   9  -5   8        7.47        4.04      4.05 o 
  -8  -4   8       28.19       64.72     11.79 o 
  -7  -4   8      176.81      181.41     23.39 o 
  -6  -4   8        0.18        1.96      4.82 o 
  -5  -4   8     1568.60     1562.39     87.65 o 
  -4  -4   8       33.49       22.48     13.65 o 
  -3  -4   8       75.33      103.91     14.78 o 
  -2  -4   8     8721.81     9408.09    416.16 o 
  -1  -4   8      349.94      416.74     46.71 o 
   0  -4   8     9960.18     9453.64    504.14 o 
   1  -4   8     2560.94     2581.33     91.90 o 
   2  -4   8     2700.81     3010.50     59.33 o 
   3  -4   8       76.86       76.99     10.02 o 
   4  -4   8     3952.50     4033.02    103.60 o 
   5  -4   8      492.34      511.94     38.22 o 
   6  -4   8     1682.95     1749.47     70.70 o 
   7  -4   8      770.39      786.91     43.89 o 
   8  -4   8     2159.45     1999.76     57.61 o 
   9  -4   8      206.29      208.30     22.20 o 
  -8  -3   8       41.52       47.62     11.38 o 
  -7  -3   8      857.44      807.26     52.87 o 
  -6  -3   8     3930.29     3848.16    124.85 o 
  -5  -3   8      800.39      861.98     34.41 o 
  -4  -3   8     4062.01     4165.88     78.13 o 
  -3  -3   8     1133.71     1207.03     65.93 o 
  -2  -3   8     3330.37     3798.98    189.74 o 
  -1  -3   8      542.43      538.43     48.60 o 
   0  -3   8     5806.03     6107.89    117.86 o 
   1  -3   8     4223.78     4762.51    107.52 o 
   2  -3   8        1.72       35.44      9.29 o 
   3  -3   8      626.39      635.56     27.88 o 
   4  -3   8    11479.76    11840.87    163.17 o 
   5  -3   8      246.61      276.30     21.50 o 
   6  -3   8     4322.50     3986.29    103.01 o 
   7  -3   8       94.00      171.47     28.97 o 
   8  -3   8      344.62      329.02     24.27 o 
  -9  -2   8      623.15      607.42     32.29 o 
  -8  -2   8     6168.58     6243.42    136.01 o 
  -7  -2   8     1384.39     1413.91     72.39 o 
  -6  -2   8      888.08      956.16     62.38 o 
  -5  -2   8      110.23      101.75     12.02 o 
  -4  -2   8     1743.94     1876.38     62.56 o 
  -3  -2   8       69.34       60.31     10.89 o 
  -2  -2   8       79.69      156.13     20.97 o 
  -1  -2   8     2324.26     2249.93     72.50 o 
   0  -2   8     2023.02     2253.47     71.43 o 
   1  -2   8      456.56      539.95     35.85 o 
   2  -2   8     9884.99    10780.03    322.03 o 
   3  -2   8       54.59      101.72     14.27 o 
   4  -2   8     4226.12     4153.79    127.44 o 
   5  -2   8     1880.75     1800.94     71.21 o 
   6  -2   8     3690.60     3350.51     92.24 o 
   7  -2   8        0.58        9.78      4.25 o 
   8  -2   8        5.62       10.56      7.41 o 
  -9  -1   8      116.30       91.11     14.10 o 
  -8  -1   8        6.67       22.40      8.49 o 
  -7  -1   8     2221.33     2291.48     93.38 o 
  -6  -1   8     2707.31     2873.38     72.21 o 
  -5  -1   8       39.68       44.71      7.11 o 
  -4  -1   8     5433.91     5966.42    165.90 o 
  -3  -1   8       62.02      199.18     20.08 o 
  -2  -1   8    10751.55    11235.52    169.02 o 
  -1  -1   8     1321.97     1370.68     56.63 o 
   0  -1   8     2558.26     2749.11     78.57 o 
   1  -1   8      525.00      533.03     35.78 o 
   2  -1   8       13.12       37.39      8.07 o 
   3  -1   8      491.93      463.99     21.75 o 
   4  -1   8      905.11      831.90     30.22 o 
   5  -1   8      570.08      546.84     37.33 o 
   6  -1   8      380.49      341.77     28.93 o 
   7  -1   8        7.82       24.91      7.06 o 
   8  -1   8     9866.06     9163.24    166.52 o 
  -9   0   8      166.15      159.23     19.44 o 
  -8   0   8       78.75      103.13     18.41 o 
  -7   0   8        9.65       20.56      6.22 o 
  -6   0   8     4043.60     4182.26     86.74 o 
  -5   0   8     2808.81     2893.93     70.48 o 
  -4   0   8    10531.06    11218.54    147.87 o 
  -3   0   8     1857.61     1969.20     48.92 o 
  -2   0   8      273.63      268.08     25.89 o 
  -1   0   8      108.01      105.29     15.52 o 
   0   0   8     2393.45     2283.12     70.51 o 
   1   0   8      146.82      169.63     13.50 o 
   2   0   8     4974.47     5188.82    272.69 o 
   3   0   8      968.14      882.80     32.57 o 
   4   0   8     3009.71     2763.64     60.94 o 
   5   0   8      229.96      194.29     22.40 o 
   6   0   8     2820.27     2610.84     76.21 o 
   7   0   8       58.14       61.47     10.17 o 
   8   0   8        8.53       24.24      8.32 o 
 -10   1   8     2540.94     2549.03     57.77 o 
  -9   1   8      408.40      410.52     31.95 o 
  -8   1   8     2779.85     2956.57     97.50 o 
  -7   1   8      392.71      434.96     26.89 o 
  -6   1   8     2074.51     2041.38     83.96 o 
  -5   1   8       80.57       81.91     11.70 o 
  -4   1   8      677.21      656.65     32.41 o 
  -3   1   8     1415.35     1405.03     40.39 o 
  -2   1   8      121.39      109.94     10.89 o 
  -1   1   8      789.59      790.77     29.31 o 
   0   1   8    10727.91    10678.43    144.12 o 
   1   1   8     1094.17     1015.88     36.78 o 
   2   1   8    15389.25    13522.60    294.82 o 
   3   1   8      218.83      180.31     16.28 o 
   4   1   8      140.96      134.71     13.94 o 
   5   1   8       99.10       92.94     11.37 o 
   6   1   8       58.68       75.98     13.22 o 
   7   1   8      505.43      507.74     43.52 o 
   8   1   8       57.28       64.51     11.71 o 
 -10   2   8     2794.55     2770.83     62.13 o 
  -9   2   8       24.00       29.83      6.56 o 
  -8   2   8      929.07     1032.23     56.75 o 
  -7   2   8      476.58      499.64     39.98 o 
  -6   2   8       41.89       56.79     14.35 o 
  -5   2   8     1432.67     1366.32     73.16 o 
  -4   2   8     2119.25     2160.28     49.97 o 
  -3   2   8        0.07        7.71      2.79 o 
  -2   2   8     5349.88     5174.14    337.63 o 
  -1   2   8      737.42      782.99     47.38 o 
   0   2   8     4915.29     4696.25    104.02 o 
   1   2   8      865.18      782.52     34.03 o 
   2   2   8     4897.69     4347.04    100.92 o 
   3   2   8       77.87       81.52     11.38 o 
   4   2   8      180.72      153.61     15.34 o 
   5   2   8      173.24      170.31     15.18 o 
   6   2   8     3593.98     3264.53    117.26 o 
   7   2   8      548.50      561.47     41.02 o 
 -10   3   8     2276.80     2083.74     49.90 o 
  -9   3   8      346.53      384.37     21.41 o 
  -8   3   8      432.42      472.92     42.90 o 
  -7   3   8        0.47        8.33      8.37 o 
  -6   3   8     6578.79     6750.24    120.17 o 
  -5   3   8      857.83      901.34     43.01 o 
  -4   3   8      645.24      648.45     36.60 o 
  -3   3   8      284.36      330.28     25.46 o 
  -2   3   8      124.69      136.69     28.51 o 
  -1   3   8      253.08      252.77     20.06 o 
   0   3   8      239.61      236.48     19.00 o 
   1   3   8     1073.38      999.53     40.16 o 
   2   3   8      149.36      165.36     16.73 o 
   3   3   8      868.47      804.85     35.87 o 
   4   3   8     9689.63     8331.40    261.72 o 
   5   3   8      365.24      366.18     41.25 o 
   6   3   8     1258.01     1150.11     63.10 o 
 -10   4   8      454.11      452.77     23.72 o 
  -9   4   8      318.14      294.61     26.70 o 
  -8   4   8     5922.44     6314.22    141.65 o 
  -7   4   8      940.64      934.07     61.80 o 
  -6   4   8      105.34      110.55     23.27 o 
  -5   4   8       64.21       85.41     13.63 o 
  -4   4   8      647.89      611.58     34.80 o 
  -3   4   8     4243.94     4244.74    223.09 o 
  -2   4   8      658.65      628.31     89.81 o 
  -1   4   8     1094.15     1149.28     41.45 o 
   0   4   8     2845.49     2880.30     67.52 o 
   1   4   8       69.72       94.18     12.56 o 
   2   4   8     3207.23     3118.40     71.26 o 
   3   4   8       57.82       52.63     11.60 o 
   4   4   8     1369.83     1307.04     98.39 o 
   5   4   8      647.58      565.69     46.48 o 
 -10   5   8      543.41      572.48     25.69 o 
  -9   5   8       28.04       35.80      9.33 o 
  -8   5   8       32.53       63.72     14.19 o 
  -7   5   8      306.64      314.62     24.17 o 
  -6   5   8     1392.14     1390.48     51.36 o 
  -5   5   8       82.27       80.82     13.27 o 
  -4   5   8     4158.57     4175.83    123.67 o 
  -3   5   8       11.79       13.72      5.49 o 
  -2   5   8     7241.89     7939.11    182.92 o 
  -1   5   8      641.34      690.81     38.59 o 
   0   5   8       10.26        8.75      5.88 o 
   1   5   8      106.91      114.60     17.15 o 
   2   5   8      201.86      225.43     23.36 o 
   3   5   8      839.68      826.18     48.93 o 
   4   5   8      151.17      124.35     21.88 o 
  -9   6   8      452.47      467.40     30.90 o 
  -8   6   8      660.75      711.75     45.35 o 
  -7   6   8       54.68       75.49     16.68 o 
  -6   6   8     2196.51     2348.84    101.15 o 
  -5   6   8      290.46      325.15     24.02 o 
  -4   6   8     4496.56     4720.29    162.00 o 
  -3   6   8     1406.94     1568.27     52.18 o 
  -2   6   8     1160.79     1242.08     51.82 o 
  -1   6   8       17.34       25.70      8.19 o 
   0   6   8      752.25      835.72     41.20 o 
   1   6   8      213.89      224.65     27.04 o 
   2   6   8     4852.47     5159.19    242.97 o 
   3   6   8       32.87       92.70     16.45 o 
  -9   7   8      298.22      314.24     23.06 o 
  -8   7   8      229.82      268.80     25.84 o 
  -7   7   8       82.54       95.93     17.46 o 
  -6   7   8       74.35       92.91     18.07 o 
  -5   7   8      179.66      194.91     25.73 o 
  -4   7   8       14.05       34.51     15.39 o 
  -3   7   8      585.06      678.21     35.84 o 
  -2   7   8        1.49       42.10     10.49 o 
  -1   7   8     1129.38     1282.22     48.75 o 
   0   7   8     3340.54     3783.89    187.68 o 
   1   7   8      244.34      259.60     27.79 o 
   2   7   8     1698.98     1803.83     69.44 o 
  -9   8   8       60.53       62.58      9.02 o 
  -8   8   8     1608.25     1741.25     58.87 o 
  -7   8   8       53.57       80.24     14.33 o 
  -6   8   8     1181.68     1250.61     58.90 o 
  -5   8   8      639.48      688.38     44.59 o 
  -4   8   8     1665.79     1995.21     56.50 o 
  -3   8   8        7.14       17.16      5.30 o 
  -2   8   8     2684.76     2862.77    134.49 o 
  -1   8   8      248.51      296.94     20.61 o 
   0   8   8      974.97     1078.61     62.00 o 
  -8   9   8     1265.38     1284.17     30.30 o 
  -7   9   8       75.07       69.34      8.46 o 
  -6   9   8     3160.21     3503.82     63.57 o 
  -5   9   8      737.57      791.37     31.08 o 
  -4   9   8       26.67       37.67     11.18 o 
  -3   9   8      160.49      189.27     23.83 o 
  -2   9   8      114.85      148.94     20.64 o 
  -1   9   8       75.17       77.23     12.94 o 
  -5  10   8       14.97       11.91      5.03 o 
  -4  10   8      552.20      559.52     31.83 o 
   2 -12   9      108.09      160.30     17.62 o 
   3 -12   9      573.07      677.58     37.12 o 
   0 -11   9      127.30      202.05     22.19 o 
   1 -11   9      560.66      712.30     47.08 o 
   2 -11   9        4.32       12.33      6.10 o 
   3 -11   9      242.02      251.49     18.29 o 
   4 -11   9     2397.32     2780.52     61.54 o 
   5 -11   9     7237.98     9255.29    149.79 o 
   6 -11   9      217.71      247.24     22.18 o 
  -2 -10   9      740.32      704.27     24.87 o 
  -1 -10   9       78.05       54.61     13.30 o 
   0 -10   9       30.78       45.63     14.26 o 
   1 -10   9     2012.17     2317.54    101.37 o 
   2 -10   9     1291.19     1475.28     49.15 o 
   3 -10   9     5246.92     6106.33    106.47 o 
   4 -10   9      821.89      870.64     39.83 o 
   5 -10   9      267.24      296.25     31.59 o 
   6 -10   9        2.91        2.57      5.81 o 
   7 -10   9     2238.93     2381.33     68.52 o 
  -3  -9   9     3484.70     3097.30     90.88 o 
  -2  -9   9      230.05      212.53     18.21 o 
  -1  -9   9     6200.61     6494.67    170.75 o 
   0  -9   9      110.05      108.20     23.91 o 
   1  -9   9        3.04       12.04      7.43 o 
   2  -9   9     1813.19     2079.35     65.28 o 
   3  -9   9      868.93      989.45     73.47 o 
   4  -9   9      410.53      396.64     28.87 o 
   5  -9   9      114.34      145.65     24.73 o 
   6  -9   9       78.72       82.27     18.41 o 
   7  -9   9     2083.09     2204.11     76.15 o 
   8  -9   9     1698.86     1428.89     43.58 o 
  -5  -8   9     2539.43     2318.92     53.84 o 
  -4  -8   9     1507.24     1357.03     84.21 o 
  -3  -8   9     3235.20     3046.43     70.41 o 
  -2  -8   9        0.44        4.73      6.25 o 
  -1  -8   9     1361.28     1477.27     90.49 o 
   0  -8   9      462.32      508.81     55.35 o 
   1  -8   9      345.17      309.96     42.85 o 
   2  -8   9     1162.86     1162.24     51.68 o 
   3  -8   9     6293.65     6850.45    134.04 o 
   4  -8   9      342.71      403.82     43.78 o 
   5  -8   9     4129.88     4744.88    148.88 o 
   6  -8   9     1808.49     2018.67     92.22 o 
   7  -8   9      510.33      523.53     41.24 o 
   8  -8   9      329.05      401.03     27.66 o 
  -5  -7   9      273.72      254.85     23.70 o 
  -4  -7   9      206.18      217.28     18.65 o 
  -3  -7   9       44.05       27.17      7.21 o 
  -2  -7   9     1662.16     1753.20    100.87 o 
  -1  -7   9     1327.46     1299.13     89.32 o 
   0  -7   9     2849.76     2959.86    134.57 o 
   1  -7   9    11904.69    11719.56    566.49 o 
   2  -7   9      424.57      478.09     85.28 o 
   3  -7   9     3568.38     3668.21    119.09 o 
   4  -7   9       36.20       45.65     15.14 o 
   5  -7   9      427.71      472.34     34.97 o 
   6  -7   9     1474.98     1589.62     62.13 o 
   7  -7   9       16.26       38.65     43.28 o 
   8  -7   9       29.06       36.74      7.02 o 
  -6  -6   9     1100.84     1070.76     46.22 o 
  -5  -6   9      120.32      137.07     14.56 o 
  -4  -6   9      152.91      165.94     18.34 o 
  -3  -6   9     4340.75     4203.10     99.75 o 
  -2  -6   9      319.46      378.08     48.58 o 
  -1  -6   9     8563.79     8145.01    226.76 o 
   0  -6   9     2842.56     2618.37    125.82 o 
   1  -6   9      689.82      785.41     42.32 o 
   2  -6   9       26.74       28.01      8.39 o 
   3  -6   9     3348.41     3471.20    129.56 o 
   4  -6   9      621.64      685.87     42.52 o 
   5  -6   9       42.58       66.82     19.20 o 
   6  -6   9      600.23      671.07     41.37 o 
   7  -6   9     8452.33     8759.01    226.39 o 
   8  -6   9       22.28       22.62      5.70 o 
  -7  -5   9     1746.58     1564.80     51.33 o 
  -6  -5   9      418.01      415.77     33.41 o 
  -5  -5   9     8120.00     8147.26    271.67 o 
  -4  -5   9      207.51      209.04     16.78 o 
  -3  -5   9       93.46      110.69     16.49 o 
  -2  -5   9     2417.35     2371.56    125.18 o 
  -1  -5   9      324.90      321.78     45.47 o 
   0  -5   9       16.49       21.15      6.44 o 
   1  -5   9      167.42      215.86     16.58 o 
   2  -5   9       71.15       74.46      9.78 o 
   3  -5   9     1377.79     1483.85     86.22 o 
   4  -5   9     6776.57     6934.19    137.12 o 
   5  -5   9     4177.07     4424.93    109.49 o 
   6  -5   9       68.45       82.33     15.03 o 
   7  -5   9       42.54       39.80      9.65 o 
   8  -5   9      136.96      136.06     13.46 o 
  -7  -4   9     2372.11     2341.85     73.31 o 
  -6  -4   9       76.75       78.58     15.70 o 
  -5  -4   9      822.11      776.11     40.53 o 
  -4  -4   9     1334.60     1257.95     42.46 o 
  -3  -4   9     3318.42     3354.11     89.04 o 
  -2  -4   9     2378.44     2430.02    124.81 o 
  -1  -4   9     3169.87     3323.60     79.96 o 
   0  -4   9      130.68      155.16     17.46 o 
   1  -4   9     4457.77     4512.63     86.36 o 
   2  -4   9     1273.46     1281.50     46.98 o 
   3  -4   9     1489.99     1547.65     63.33 o 
   4  -4   9      913.55      953.52     51.03 o 
   5  -4   9      648.86      924.69     82.76 o 
   6  -4   9       26.83       61.03     12.56 o 
   7  -4   9     2165.39     2069.02     64.45 o 
   8  -4   9      940.38      815.00     30.71 o 
  -8  -3   9      717.51      716.71     34.77 o 
  -7  -3   9      640.29      643.90     41.94 o 
  -6  -3   9       13.67       21.07      9.05 o 
  -5  -3   9      684.46      710.04     30.95 o 
  -4  -3   9     1883.85     1941.64     53.58 o 
  -3  -3   9    10331.15    10007.70    255.46 o 
  -2  -3   9      249.19      288.41     24.29 o 
  -1  -3   9     7106.18     7045.16    114.97 o 
   0  -3   9      696.69      733.51     36.50 o 
   1  -3   9     1406.68     1483.02     72.28 o 
   2  -3   9     3702.16     3703.49     80.53 o 
   3  -3   9      185.11      171.56     13.21 o 
   4  -3   9      230.40      275.07     21.30 o 
   5  -3   9       15.88       23.77      5.88 o 
   6  -3   9       97.67      132.65     14.05 o 
   7  -3   9     2598.72     2502.72     81.04 o 
  -8  -2   9       35.08       32.34      8.41 o 
  -7  -2   9     1450.92     1532.73     67.77 o 
  -6  -2   9      612.34      605.78     30.63 o 
  -5  -2   9     2511.02     2539.36     59.42 o 
  -4  -2   9     1547.63     1753.08     67.33 o 
  -3  -2   9     2209.39     2597.89    207.65 o 
  -2  -2   9       72.29       71.13     12.52 o 
  -1  -2   9     4522.22     4244.39     72.19 o 
   0  -2   9       43.66      728.54     73.66 o 
   1  -2   9      323.01      349.33     20.49 o 
   2  -2   9     1171.29     1148.12     51.06 o 
   3  -2   9    11933.98    11783.91    202.56 o 
   4  -2   9       85.55       88.95     12.56 o 
   5  -2   9     1674.71     1717.44     65.67 o 
   6  -2   9     1161.05     1108.66     53.92 o 
   7  -2   9      118.19      117.19     14.21 o 
   8  -2   9       78.20       77.65     12.38 o 
  -9  -1   9     4078.26     3857.75    118.04 o 
  -8  -1   9      137.47      144.05     18.29 o 
  -7  -1   9        0.61       32.79     26.75 o 
  -6  -1   9     2040.18     2141.01     59.39 o 
  -5  -1   9      306.33      520.75     50.35 o 
  -4  -1   9     1270.01     1423.81     60.36 o 
  -3  -1   9      257.58      250.80     19.19 o 
  -2  -1   9      170.41      163.53     14.82 o 
  -1  -1   9       28.52       36.89      6.90 o 
   0  -1   9     3325.12     3347.58     77.44 o 
   1  -1   9    11736.87    12333.81    166.58 o 
   2  -1   9        7.60       39.87     15.64 o 
   3  -1   9     1722.00     1826.92    104.67 o 
   4  -1   9       16.83       16.71      6.86 o 
   5  -1   9     2941.93     2682.43     81.86 o 
   6  -1   9     1554.31     1455.14     56.17 o 
   7  -1   9        0.30       12.28      6.09 o 
  -9   0   9      680.09      666.78     23.65 o 
  -8   0   9        1.72       12.50      5.37 o 
  -7   0   9     1516.84     1460.49     45.40 o 
  -6   0   9      821.58      875.96     54.77 o 
  -5   0   9     3755.14     3963.57    124.73 o 
  -4   0   9       85.44      137.21     19.70 o 
  -3   0   9     4329.03     4776.26     81.51 o 
  -2   0   9      997.78     1022.19     32.48 o 
  -1   0   9     1620.91     1582.37     38.89 o 
   0   0   9     2004.74     2107.57     66.42 o 
   1   0   9      200.46      224.38     18.04 o 
   2   0   9      683.55      713.90     32.53 o 
   3   0   9     2811.82     2594.58     73.48 o 
   4   0   9     1010.47      949.08     71.39 o 
   5   0   9      994.52     1514.13    186.06 o 
   6   0   9     1006.39     1007.42     77.95 o 
   7   0   9     7124.84     6937.95    147.23 o 
  -9   1   9       77.30       69.55      7.89 o 
  -8   1   9     3342.98     3360.10     68.19 o 
  -7   1   9     5006.46     4949.58    121.48 o 
  -6   1   9      399.16      428.40     38.90 o 
  -5   1   9     6797.70     6745.99    239.71 o 
  -4   1   9       19.12       25.96      7.87 o 
  -3   1   9     2385.66     2544.69     57.01 o 
  -2   1   9     1582.73     1459.82     42.13 o 
  -1   1   9      347.82      337.67     21.21 o 
   0   1   9        9.21       46.67     11.05 o 
   1   1   9      423.70      617.37     50.50 o 
   2   1   9      898.18      861.98     37.25 o 
   3   1   9     1359.02     1289.78     44.49 o 
   4   1   9     2295.36     2156.72     60.91 o 
   5   1   9     5688.80     5531.10    111.14 o 
   6   1   9       76.20       66.98     10.98 o 
   7   1   9      226.64      242.31     25.09 o 
  -9   2   9      197.90      233.84     22.08 o 
  -8   2   9     1712.70     1770.06     78.10 o 
  -7   2   9     1929.86     1923.32     59.37 o 
  -6   2   9       36.64       43.76     10.11 o 
  -5   2   9     2154.01     2263.97     81.03 o 
  -4   2   9      285.03      301.56     26.12 o 
  -3   2   9      598.47      704.51     40.54 o 
  -2   2   9     3851.89     3873.83     99.53 o 
  -1   2   9    11213.47    10997.12    530.48 o 
   0   2   9        0.24        8.44      7.13 o 
   1   2   9     2263.04     2339.63     62.04 o 
   2   2   9      708.96      698.01     34.10 o 
   3   2   9       10.20       17.24      5.80 o 
   4   2   9      511.16      491.59     26.06 o 
   5   2   9      111.49      109.35     14.73 o 
   6   2   9        6.21       18.03      7.90 o 
  -9   3   9      169.83      206.47     14.02 o 
  -8   3   9      273.32      323.31     32.03 o 
  -7   3   9       42.57       40.53     13.41 o 
  -6   3   9       19.47       20.90      7.04 o 
  -5   3   9        2.48        9.30      5.07 o 
  -4   3   9      974.81      954.01     45.49 o 
  -3   3   9    26305.79    25450.85   1274.19 o 
  -2   3   9     4769.61     4728.42    125.29 o 
  -1   3   9     1148.02     1243.78     52.23 o 
   0   3   9       10.32       20.02      7.26 o 
   1   3   9     3358.28     3397.25    107.11 o 
   2   3   9     1651.00     1708.18     53.01 o 
   3   3   9       56.91       68.67     14.46 o 
   4   3   9        1.67        7.23      4.88 o 
   5   3   9     2561.68     2440.44     92.73 o 
   6   3   9       81.50       68.44     12.37 o 
  -9   4   9     1197.15     1206.81     48.19 o 
  -8   4   9        6.00        9.18      3.99 o 
  -7   4   9     2816.04     2985.55    103.84 o 
  -6   4   9      254.38      253.67     32.78 o 
  -5   4   9      788.77      846.23     41.51 o 
  -4   4   9     2559.76     2561.01    146.64 o 
  -3   4   9        1.83       29.77      6.24 o 
  -2   4   9      733.31      883.67     64.58 o 
  -1   4   9     2792.47     3046.51    121.22 o 
   0   4   9      431.88      460.34     36.96 o 
   1   4   9      295.33      306.51     27.92 o 
   2   4   9     1167.28     1214.81     63.91 o 
   3   4   9     9144.70     9245.09    441.27 o 
   4   4   9        0.12        6.97      4.40 o 
   5   4   9        2.23        3.97      5.08 o 
  -9   5   9     3021.66     3125.73     73.94 o 
  -8   5   9      241.71      247.19     25.70 o 
  -7   5   9      410.91      455.99     39.17 o 
  -6   5   9      935.04     1013.92     60.85 o 
  -5   5   9      154.03      164.85     24.67 o 
  -4   5   9      519.71      570.91     33.10 o 
  -3   5   9      208.04      260.21     33.29 o 
  -2   5   9        2.59        5.86      5.60 o 
  -1   5   9     1029.40     1231.91     74.06 o 
   0   5   9     2266.49     2581.11    105.57 o 
   1   5   9     3767.57     4308.12     99.27 o 
   2   5   9      238.29      269.32     23.92 o 
   3   5   9      206.25      217.37     19.30 o 
  -9   6   9      567.48      596.24     29.42 o 
  -8   6   9      609.42      677.55     39.60 o 
  -7   6   9     2049.65     2152.00     79.57 o 
  -6   6   9     1829.27     1941.42     52.65 o 
  -5   6   9     4599.47     4828.44     87.39 o 
  -4   6   9        5.56       16.56      6.01 o 
  -3   6   9     1553.70     1784.80     84.53 o 
  -2   6   9      295.88      405.27     27.42 o 
  -1   6   9       33.13       59.19     20.43 o 
   0   6   9     1790.62     2007.02     84.09 o 
   1   6   9        7.82        3.49      5.60 o 
   2   6   9        4.86       20.77      9.21 o 
  -8   7   9     1130.98     1190.56     46.90 o 
  -7   7   9     3076.80     3186.93     87.31 o 
  -6   7   9      347.35      340.14     30.32 o 
  -5   7   9      671.47      754.14     30.28 o 
  -4   7   9       42.82       52.28      7.05 o 
  -3   7   9     1744.06     2008.20     55.65 o 
  -2   7   9      681.12      727.37     32.86 o 
  -1   7   9       93.33       92.72     16.25 o 
   0   7   9      430.59      467.76     35.44 o 
   1   7   9     1212.22     1289.85     54.50 o 
  -7   8   9      139.90      159.11     16.72 o 
  -6   8   9        0.06        7.15      3.17 o 
  -5   8   9     1200.69     1323.24     38.18 o 
  -4   8   9       97.43       81.46     15.02 o 
  -3   8   9       44.39       45.33      7.02 o 
  -2   8   9     1867.66     1905.64     70.22 o 
  -1   8   9     2707.00     2782.56     68.90 o 
   0   8   9        2.80       13.56      5.16 o 
  -5   9   9      883.07      770.81     34.59 o 
  -4   9   9      790.27      788.22     35.19 o 
   1 -11  10      150.26      154.33     18.06 o 
   2 -11  10     3785.34     4261.26    100.41 o 
   3 -11  10     1325.73     1487.26     57.07 o 
  -1 -10  10      156.61      151.19     16.89 o 
   0 -10  10     5319.55     4865.88    382.74 o 
   1 -10  10      664.85      675.49     48.70 o 
   2 -10  10       50.01       63.74     15.99 o 
   3 -10  10      663.22      799.63     32.79 o 
   4 -10  10     3383.36     3983.41    100.62 o 
   5 -10  10      303.50      384.97     30.88 o 
   6 -10  10        3.48        9.73      4.61 o 
  -2  -9  10      227.56      181.48     13.73 o 
  -1  -9  10      154.76      148.98     14.53 o 
   0  -9  10      101.28       92.75     20.12 o 
   1  -9  10     3060.11     3068.34    117.44 o 
   2  -9  10     4347.06     4799.51    139.00 o 
   3  -9  10      666.88      735.44     35.98 o 
   4  -9  10      310.48      514.68     41.91 o 
   5  -9  10      271.84      268.56     29.63 o 
   6  -9  10     7137.28     7776.21    142.31 o 
   7  -9  10      300.96      252.56     20.51 o 
  -4  -8  10     1731.98     1463.94     43.20 o 
  -3  -8  10       60.49       60.79      8.70 o 
  -2  -8  10      497.53      472.17     26.68 o 
  -1  -8  10     2006.11     1830.40     92.90 o 
   0  -8  10       40.60      244.36     39.82 o 
   1  -8  10      845.31      848.28     66.38 o 
   2  -8  10      800.22      955.67     43.55 o 
   3  -8  10       81.76      116.48     29.47 o 
   4  -8  10     3809.37     4313.88    130.22 o 
   5  -8  10     1524.75     1762.31     82.24 o 
   6  -8  10      886.62     1036.67     57.70 o 
   7  -8  10     1255.36     1175.73     50.39 o 
  -5  -7  10      644.35      553.50     26.36 o 
  -4  -7  10      663.31      597.78     35.48 o 
  -3  -7  10        0.82        6.38      4.30 o 
  -2  -7  10     6235.30     6036.83    105.45 o 
  -1  -7  10      344.07      296.40     40.93 o 
   0  -7  10      148.91      228.05     36.15 o 
   1  -7  10       93.93       85.21     21.66 o 
   2  -7  10      158.14      181.00     22.79 o 
   3  -7  10      334.48      359.27     38.84 o 
   4  -7  10      553.85      629.36     52.96 o 
   5  -7  10     2539.62     2696.81    107.14 o 
   6  -7  10     1417.47     1547.47     75.01 o 
   7  -7  10       70.18       58.24     12.34 o 
  -5  -6  10        4.42        8.14      4.41 o 
  -4  -6  10     5844.03     5635.82     93.58 o 
  -3  -6  10      535.94      508.80     24.30 o 
  -2  -6  10        8.14       16.33     18.20 o 
  -1  -6  10     6203.64     5666.44    183.19 o 
   0  -6  10     4040.60     3654.76    146.74 o 
   1  -6  10      398.26      616.56    248.36 o 
   2  -6  10       22.77       51.73     30.53 o 
   3  -6  10     1804.56     1809.47     89.70 o 
   4  -6  10     1737.25     1806.80     92.51 o 
   5  -6  10     1339.40     1425.86     80.97 o 
   6  -6  10     1768.28     1724.87     82.34 o 
   7  -6  10       17.51       15.44      7.36 o 
  -6  -5  10      477.58      401.19     26.09 o 
  -5  -5  10        2.86       11.32      4.88 o 
  -4  -5  10        6.67       17.91     11.81 o 
  -3  -5  10     7515.18     6982.23    199.43 o 
  -2  -5  10     2440.47     2269.72    117.90 o 
  -1  -5  10      616.96      511.05     56.29 o 
   0  -5  10      209.85      203.78     34.70 o 
   1  -5  10       18.94      126.77     35.09 o 
   2  -5  10     9571.23     9215.73    198.69 o 
   3  -5  10     1740.31     1744.91     91.06 o 
   4  -5  10     1362.67     1471.46     85.69 o 
   5  -5  10      594.46      604.11     54.04 o 
   6  -5  10     2422.85     2386.42     99.00 o 
   7  -5  10      835.61      810.56     48.45 o 
  -7  -4  10       41.99       41.32      5.39 o 
  -6  -4  10     1222.68     1050.80     47.27 o 
  -5  -4  10     1095.68     1056.03     32.14 o 
  -4  -4  10      116.83      157.15     25.02 o 
  -3  -4  10     2919.13     2945.02    134.42 o 
  -2  -4  10     1062.51     1047.32     81.93 o 
  -1  -4  10        9.02       55.45     23.28 o 
   0  -4  10     4936.49     4296.15    158.72 o 
   1  -4  10     1329.86     1670.60    103.54 o 
   2  -4  10      695.72      721.51     57.71 o 
   3  -4  10     1641.25     1664.27     90.39 o 
   4  -4  10     9675.34     9744.98    222.88 o 
   5  -4  10     1355.75     1433.23     83.92 o 
   6  -4  10     2602.40     2585.33    103.73 o 
   7  -4  10      472.61      531.36     39.23 o 
  -7  -3  10        1.08        1.49      2.50 o 
  -6  -3  10     5352.91     5031.91    109.58 o 
  -5  -3  10     1762.81     1801.13     74.90 o 
  -4  -3  10     1331.96     1316.07     56.54 o 
  -3  -3  10      577.66      563.53     39.31 o 
  -2  -3  10      244.86      192.34     21.48 o 
  -1  -3  10       80.64       72.51     20.50 o 
   0  -3  10      177.55      162.77     30.60 o 
   1  -3  10     3046.75     3122.28    115.62 o 
   2  -3  10     1973.89     1937.73     96.61 o 
   3  -3  10      606.05      655.22     38.27 o 
   4  -3  10     7048.01     7338.77    485.52 o 
   5  -3  10      112.73      164.50     19.14 o 
   6  -3  10     3675.97     3599.23    120.51 o 
   7  -3  10     1915.05     1903.42     70.89 o 
  -8  -2  10     4374.59     4127.03     84.91 o 
  -7  -2  10      211.53      168.49     17.68 o 
  -6  -2  10      999.73     1058.89     51.79 o 
  -5  -2  10     2251.79     2267.37     89.98 o 
  -4  -2  10     5257.70     5603.33    120.28 o 
  -3  -2  10      412.07      393.30     25.95 o 
  -2  -2  10       96.48      100.10     28.75 o 
  -1  -2  10     1307.12     1198.08     53.29 o 
   0  -2  10     1911.64     1911.32     72.66 o 
   1  -2  10     3147.11     3262.14    119.68 o 
   2  -2  10     1779.50     1920.23     66.87 o 
   3  -2  10        0.58        2.64      4.15 o 
   4  -2  10      648.39      656.76     55.76 o 
   5  -2  10     1359.02     1347.14     65.05 o 
   6  -2  10     2005.58     2030.25     86.35 o 
   7  -2  10     2678.31     2538.34    109.06 o 
  -8  -1  10      173.74      168.64     19.33 o 
  -7  -1  10     1425.00     1406.18     51.79 o 
  -6  -1  10     2227.63     2291.55     82.69 o 
  -5  -1  10       32.87       50.90     15.86 o 
  -4  -1  10        0.90       31.55      9.07 o 
  -3  -1  10       14.25       35.97      8.13 o 
  -2  -1  10     9228.79     9062.04    133.75 o 
  -1  -1  10     4877.73     4893.12    108.86 o 
   0  -1  10      418.29      470.90     42.89 o 
   1  -1  10      369.99      353.36     22.17 o 
   2  -1  10      764.29      772.55     51.10 o 
   3  -1  10      154.90      168.04     21.15 o 
   4  -1  10      243.05      259.73     25.38 o 
   5  -1  10     1799.86     1706.31     61.76 o 
   6  -1  10       57.88       52.56     10.32 o 
   7  -1  10        3.37        4.13      3.63 o 
  -8   0  10       56.82       57.98     12.20 o 
  -7   0  10     1759.57     1648.41     77.79 o 
  -6   0  10      772.49      762.21     45.49 o 
  -5   0  10       31.02       40.24     11.05 o 
  -4   0  10     4678.77     4758.81    391.49 o 
  -3   0  10      251.71      260.58     25.05 o 
  -2   0  10      208.11      246.13     24.75 o 
  -1   0  10     2427.42     2399.19     74.50 o 
   0   0  10     4977.51     5088.76    110.82 o 
   1   0  10       95.15       98.17     12.44 o 
   2   0  10      509.99      566.64     29.55 o 
   3   0  10      885.59      902.82     35.18 o 
   4   0  10     3470.83     3424.29    151.66 o 
   5   0  10      904.71      872.78     42.37 o 
   6   0  10      202.70      209.11     17.72 o 
  -9   1  10     2693.96     2562.46     57.47 o 
  -8   1  10     2535.99     2556.06     81.35 o 
  -7   1  10      485.95      458.25     26.49 o 
  -6   1  10       28.60       58.63     12.60 o 
  -5   1  10       11.07       25.23      8.51 o 
  -4   1  10      124.61      144.30     18.38 o 
  -3   1  10     2505.66     2541.06     77.99 o 
  -2   1  10     2277.48     2306.02     73.69 o 
  -1   1  10      527.36      529.97     46.39 o 
   0   1  10     2274.63     2532.85     84.08 o 
   1   1  10      156.51      154.82     16.08 o 
   2   1  10     3952.07     4064.69     79.37 o 
   3   1  10     1330.62     1156.13     48.01 o 
   4   1  10      774.64      806.63     30.71 o 
   5   1  10      632.70      586.44     32.53 o 
   6   1  10      531.52      500.76     35.97 o 
  -9   2  10     1254.09     1211.41     39.92 o 
  -8   2  10     2821.14     2859.81     85.27 o 
  -7   2  10        4.28       20.58      8.70 o 
  -6   2  10      365.35      348.58     25.98 o 
  -5   2  10      123.81      129.68     16.82 o 
  -4   2  10      826.79      882.87     44.85 o 
  -3   2  10      675.41      675.99     39.34 o 
  -2   2  10      155.82      179.04     26.48 o 
  -1   2  10       15.84       16.59      5.92 o 
   0   2  10      641.07      682.77     33.56 o 
   1   2  10      963.47     1055.53     50.53 o 
   2   2  10     1047.96     1062.34     44.72 o 
   3   2  10     1734.92     1688.06     67.47 o 
   4   2  10     1702.77     1607.29     42.23 o 
   5   2  10      151.43      145.44     21.72 o 
  -9   3  10      564.24      585.95     28.05 o 
  -8   3  10       27.90       54.13     11.14 o 
  -7   3  10       39.02       39.73     12.37 o 
  -6   3  10     5330.24     5529.21    149.82 o 
  -5   3  10     1135.59     1143.54     49.40 o 
  -4   3  10      298.73      325.89     26.35 o 
  -3   3  10      274.26      247.09     30.10 o 
  -2   3  10       67.32      105.43     14.67 o 
  -1   3  10        3.16       11.00     10.08 o 
   0   3  10       71.14       89.39     14.75 o 
   1   3  10     1119.91     1247.88     44.87 o 
   2   3  10       37.76       70.07     10.72 o 
   3   3  10       80.83       70.34     11.52 o 
   4   3  10     2487.26     2639.76    171.49 o 
   5   3  10       63.91      142.79     17.98 o 
  -9   4  10        0.31        5.35      3.23 o 
  -8   4  10     2279.75     2434.22     73.08 o 
  -7   4  10       16.83       25.98      6.28 o 
  -6   4  10       16.16       49.03     12.16 o 
  -5   4  10     2236.95     2233.08     87.09 o 
  -4   4  10     3808.56     4105.25    191.19 o 
  -3   4  10       48.40       53.57     15.86 o 
  -2   4  10        0.66        0.05      6.19 o 
  -1   4  10      444.35      583.98     52.58 o 
   0   4  10     2806.65     3397.92    123.44 o 
   1   4  10     1111.32     1227.69     70.34 o 
   2   4  10      227.52      234.39     21.44 o 
   3   4  10        4.45        2.17      3.11 o 
  -8   5  10      321.16      325.42     25.11 o 
  -7   5  10     3085.07     3256.40     60.92 o 
  -6   5  10      536.72      580.18     29.39 o 
  -5   5  10      427.36      476.49     27.46 o 
  -4   5  10      210.08      271.33     25.41 o 
  -3   5  10       57.90       80.40     18.57 o 
  -2   5  10     4574.54     5660.87    151.18 o 
  -1   5  10     1496.56     1813.50     85.90 o 
   0   5  10      421.29      518.15     44.61 o 
   1   5  10      579.08      671.50     47.99 o 
   2   5  10     1393.48     1595.93     66.31 o 
  -8   6  10      397.95      419.45     24.99 o 
  -7   6  10      831.25      902.53     43.21 o 
  -6   6  10      599.30      653.68     26.47 o 
  -5   6  10       26.97       41.35      7.05 o 
  -4   6  10      718.40      852.67     49.91 o 
  -3   6  10      167.23      198.20     25.18 o 
  -2   6  10      425.22      506.97     40.43 o 
  -1   6  10     1315.09     1610.89     70.58 o 
   0   6  10     2451.92     2843.76     89.83 o 
   1   6  10       14.68       15.81      6.70 o 
  -7   7  10      423.35      430.04     24.75 o 
  -6   7  10      723.97      737.32     45.24 o 
  -5   7  10        2.98        4.17      1.95 o 
  -4   7  10      250.83      239.54     21.61 o 
  -3   7  10     1080.06     1169.81     49.89 o 
  -2   7  10        3.64        7.05      4.19 o 
  -1   7  10      747.19      764.79     39.47 o 
   0   7  10     2485.52     2468.57     65.86 o 
   0 -10  11       14.39       26.17      7.77 o 
   1 -10  11     4005.31     3786.31     92.16 o 
   2 -10  11       35.78       98.44     17.80 o 
  -2  -9  11      118.95      119.47     14.08 o 
  -1  -9  11     8363.82     7297.10    322.71 o 
   0  -9  11      244.55      243.77     27.67 o 
   1  -9  11      225.54      162.82     23.31 o 
   2  -9  11       75.47      134.89     22.05 o 
   3  -9  11      884.52      765.93     29.05 o 
   4  -9  11       31.52       29.79      8.74 o 
   5  -9  11      288.88      290.91     24.45 o 
   6  -9  11      693.97      689.74     31.68 o 
  -3  -8  11     4282.47     3754.13     83.28 o 
  -2  -8  11        3.81       15.54      5.25 o 
  -1  -8  11      317.72      249.55     30.08 o 
   0  -8  11      227.71      173.95     26.50 o 
   1  -8  11      689.00      626.27     50.38 o 
   2  -8  11      668.77     1031.67     86.36 o 
   3  -8  11     2899.43     2967.80     90.05 o 
   4  -8  11       58.16       67.13     14.98 o 
   5  -8  11     4474.29     4313.22    106.97 o 
   6  -8  11        5.93        3.54      3.05 o 
  -3  -7  11        6.54       20.55      7.92 o 
  -2  -7  11      643.94      618.04     30.93 o 
  -1  -7  11       17.65       41.66     15.26 o 
   0  -7  11      261.11      241.01     33.18 o 
   1  -7  11     4903.87     4218.66    136.09 o 
   2  -7  11       24.03     1476.59    937.73 o 
   3  -7  11     6309.92     6195.12    141.98 o 
   4  -7  11      148.18      171.94     24.28 o 
   5  -7  11     1216.42     1196.36     60.43 o 
   6  -7  11       36.22       38.77      9.70 o 
   7  -7  11      285.32      274.48     19.57 o 
  -4  -6  11        4.08       24.45      9.76 o 
  -3  -6  11     1703.48     1772.97     52.69 o 
  -2  -6  11      823.03      777.27     61.05 o 
  -1  -6  11     3864.06     3442.79    131.59 o 
   0  -6  11      953.79      858.40     65.30 o 
   1  -6  11      794.29      721.26     58.07 o 
   2  -6  11      132.30      145.85     16.18 o 
   3  -6  11     1139.85     1406.18     71.65 o 
   4  -6  11       23.06       16.98      8.83 o 
   5  -6  11      405.71      370.82     35.42 o 
   6  -6  11      211.47      197.44     23.20 o 
   7  -6  11     4440.50     4281.33     82.60 o 
  -4  -5  11        7.21       17.77     10.60 o 
  -3  -5  11      200.25      224.94     21.16 o 
  -2  -5  11       13.16       21.16     11.86 o 
  -1  -5  11     1035.88     1038.05     75.09 o 
   0  -5  11      182.70      169.98     30.10 o 
   1  -5  11      145.10      160.09     17.47 o 
   2  -5  11      430.41      400.63     38.70 o 
   3  -5  11     1574.95     1502.94     77.02 o 
   4  -5  11      683.26      759.31     54.75 o 
   5  -5  11     4038.20     4084.85    121.61 o 
   6  -5  11        7.50        6.50      5.98 o 
   7  -5  11      785.59      716.41     34.83 o 
  -6  -4  11      187.54      163.49     16.20 o 
  -5  -4  11       34.67       43.30      7.04 o 
  -4  -4  11      380.61      341.62     26.13 o 
  -3  -4  11     1564.65     1461.08     43.68 o 
  -2  -4  11      128.84      134.01     28.01 o 
  -1  -4  11     3460.83     3216.46    134.52 o 
   0  -4  11       15.52       11.39      7.62 o 
   1  -4  11     6585.99     5958.81    257.50 o 
   2  -4  11       36.14       34.74     12.13 o 
   3  -4  11      982.82      911.12     61.65 o 
   4  -4  11       12.39       16.18      8.64 o 
   5  -4  11       56.08       85.55     17.96 o 
   6  -4  11       58.65       55.88     13.37 o 
   7  -4  11      317.15      317.44     22.62 o 
  -7  -3  11        9.91       14.56      4.57 o 
  -6  -3  11      459.34      369.18     17.51 o 
  -5  -3  11        0.88       54.67     29.30 o 
  -4  -3  11       67.72       65.92     17.03 o 
  -3  -3  11     4515.89     4301.26    107.54 o 
  -2  -3  11     1003.79      923.95     37.17 o 
  -1  -3  11     6330.04     5611.46    179.63 o 
   0  -3  11      905.67      900.21     68.32 o 
   1  -3  11     1418.34     1401.37     72.84 o 
   2  -3  11      117.07      120.00     22.17 o 
   3  -3  11     2947.92     2674.09    107.44 o 
   4  -3  11      143.47      162.31     26.23 o 
   5  -3  11     1298.47     1319.32     69.92 o 
   6  -3  11      368.40      411.34     34.44 o 
  -7  -2  11     2743.34     2410.51     67.09 o 
  -6  -2  11      305.13      292.95     25.07 o 
  -5  -2  11     1837.65     1750.18    105.61 o 
  -4  -2  11      656.54      611.59     50.64 o 
  -3  -2  11     1107.23     1114.63     41.81 o 
  -2  -2  11        2.70       20.81      9.01 o 
  -1  -2  11     2055.13     2047.97     54.97 o 
   0  -2  11     2410.78     2434.19     86.44 o 
   1  -2  11       12.65       12.23      7.65 o 
   2  -2  11      738.98      736.54     56.67 o 
   3  -2  11     6777.71     6971.18    330.37 o 
   4  -2  11       39.05      309.43    221.93 o 
   5  -2  11     3276.97     3454.02    276.96 o 
   6  -2  11       89.35       78.25     14.70 o 
  -8  -1  11      399.10      362.96     21.03 o 
  -7  -1  11      732.94      687.63     39.33 o 
  -6  -1  11       99.25       78.65     11.00 o 
  -5  -1  11     1070.36     1003.02    105.92 o 
  -4  -1  11      237.31      221.72     21.26 o 
  -3  -1  11       52.05       79.94     13.56 o 
  -2  -1  11      630.82      616.57     42.44 o 
  -1  -1  11     1259.85     1368.62     81.20 o 
   0  -1  11      266.79      280.41     19.03 o 
   1  -1  11     4212.62     4140.33     85.64 o 
   2  -1  11      300.74      334.17     27.83 o 
   3  -1  11     2447.18     2486.86    105.74 o 
   4  -1  11      648.74      672.48     37.29 o 
   5  -1  11     1749.09     1860.86     55.11 o 
   6  -1  11        4.42       14.11      6.25 o 
  -8   0  11      975.61      872.10     36.06 o 
  -7   0  11     1125.83     1132.48     52.92 o 
  -6   0  11       18.00       17.95      6.14 o 
  -5   0  11     2323.58     2264.14    185.56 o 
  -4   0  11      180.69      224.82     31.13 o 
  -3   0  11     6626.02     6552.02    234.98 o 
  -2   0  11      615.15      621.75     37.30 o 
  -1   0  11     1191.86     1282.09     52.68 o 
   0   0  11      395.77      408.89     22.99 o 
   1   0  11       81.95       86.96     13.04 o 
   2   0  11        0.95        9.21      3.48 o 
   3   0  11      328.30      318.49     26.33 o 
   4   0  11      421.35      446.21     29.13 o 
   5   0  11      176.86      149.43     14.86 o 
  -8   1  11       14.12       14.02      4.95 o 
  -7   1  11     1429.00     1300.36     57.92 o 
  -6   1  11     2684.37     2417.45    161.00 o 
  -5   1  11     4075.36     4313.38    289.59 o 
  -4   1  11      450.51      418.29     29.62 o 
  -3   1  11       82.52      128.98     23.43 o 
  -2   1  11       88.37       76.13     17.38 o 
  -1   1  11     1243.75     1343.78     51.63 o 
   0   1  11      335.65      354.44     27.23 o 
   1   1  11     2995.41     3405.69     83.25 o 
   2   1  11      119.87      107.82     12.12 o 
   3   1  11     2150.74     2227.81     61.20 o 
   4   1  11      102.34       99.32     13.02 o 
   5   1  11     1128.87     1142.49     52.06 o 
  -8   2  11      180.06      203.01     13.01 o 
  -7   2  11      662.96      616.61     39.33 o 
  -6   2  11       50.51       53.35      9.24 o 
  -5   2  11      148.84      150.04     16.37 o 
  -4   2  11      607.37      574.87     33.64 o 
  -3   2  11       46.42       67.88     17.48 o 
  -2   2  11      632.06      635.53     35.18 o 
  -1   2  11     4320.86     4953.00     97.18 o 
   0   2  11       10.18       18.02      7.21 o 
   1   2  11     8676.08     9664.31    139.08 o 
   2   2  11       84.61       85.37     10.60 o 
   3   2  11      101.91      170.04     28.34 o 
   4   2  11       88.72       91.65     16.46 o 
  -8   3  11      468.16      491.15     26.80 o 
  -7   3  11        6.85        3.90      3.67 o 
  -6   3  11      308.37      311.57     21.03 o 
  -5   3  11     1307.21     1276.37     59.81 o 
  -4   3  11        2.53        3.11      5.92 o 
  -3   3  11     1957.30     2196.94    139.86 o 
  -2   3  11      704.89      799.38     58.24 o 
  -1   3  11     1819.67     2221.76     97.27 o 
   0   3  11       86.31      113.96     21.72 o 
   1   3  11     2291.67     2615.60     96.88 o 
   2   3  11      130.10      157.61     21.41 o 
   3   3  11      197.39      197.65     20.06 o 
  -8   4  11      142.94      121.88     12.31 o 
  -7   4  11     3307.06     3430.73     56.16 o 
  -6   4  11      316.53      311.55     19.42 o 
  -5   4  11      257.51      304.55     20.31 o 
  -4   4  11      196.03      249.28     29.47 o 
  -3   4  11      266.41      285.86     32.56 o 
  -2   4  11        0.06        2.28      6.00 o 
  -1   4  11       17.22       58.82     15.99 o 
   0   4  11      586.54      667.67     48.28 o 
   1   4  11      102.35      147.14     21.14 o 
   2   4  11      707.38      726.78     40.99 o 
  -7   5  11      116.78      104.53     12.45 o 
  -6   5  11       30.81       30.21      5.44 o 
  -5   5  11      384.80      417.50     23.61 o 
  -4   5  11     3222.79     3498.76     99.38 o 
  -3   5  11      107.97      156.60     22.21 o 
  -2   5  11      172.46      213.77     26.49 o 
  -1   5  11     1607.56     1879.08     75.59 o 
   0   5  11       27.55       44.60     11.54 o 
   1   5  11     1090.39     1240.47     51.80 o 
  -5   6  11     1215.17     1323.22     46.81 o 
  -4   6  11       42.60       62.94     11.66 o 
  -3   6  11     3696.98     4141.28     95.51 o 
  -2   6  11      302.23      331.08     27.16 o 
  -1   6  11        5.04        2.55      4.35 o 
   0   6  11      107.03      128.52     15.03 o 
   0  -9  12     1346.99     1184.25     45.16 o 
   1  -9  12      822.84      724.60     36.04 o 
  -2  -8  12     3972.47     3451.98     76.36 o 
  -1  -8  12       71.76       63.26      7.74 o 
   0  -8  12       24.38       23.70      8.36 o 
   1  -8  12     1357.77     1278.38     57.67 o 
   2  -8  12     1108.88      994.03     45.00 o 
   3  -8  12       68.18       51.42      8.91 o 
   4  -8  12       94.57       98.03     12.63 o 
   5  -8  12       26.04       19.77      5.30 o 
  -2  -7  12     1132.91     1062.47     33.28 o 
  -1  -7  12      160.07      150.33     14.33 o 
   0  -7  12      687.23      527.07     41.76 o 
   1  -7  12     1521.46     1325.45     64.17 o 
   3  -7  12      544.78      461.89     30.98 o 
   4  -7  12     2661.33     2442.49     71.85 o 
   5  -7  12     1238.34     1122.39     45.17 o 
  -3  -6  12     1045.68      944.88     31.43 o 
  -2  -6  12     1117.30      978.00     37.78 o 
  -1  -6  12     1940.38     1683.61     79.40 o 
   0  -6  12     5273.51     4503.06    129.28 o 
   1  -6  12      950.08      785.64     50.92 o 
   2  -6  12     1655.69     1433.77     56.35 o 
   3  -6  12        7.80       16.10      6.15 o 
   4  -6  12      550.50      533.97     36.48 o 
   5  -6  12     1012.48      909.23     44.02 o 
   6  -6  12      125.37      101.36     12.18 o 
  -4  -5  12     2700.45     2343.28     58.67 o 
  -3  -5  12       81.66       80.31     11.00 o 
  -2  -5  12     4128.33     3788.83     81.66 o 
  -1  -5  12     2676.98     2277.37     96.93 o 
   0  -5  12      222.95      240.29     30.89 o 
   1  -5  12        1.35       -3.92      5.26 o 
   2  -5  12     2052.25     1754.48     67.74 o 
   3  -5  12      334.69      274.46     27.77 o 
   4  -5  12      278.88      248.13     25.92 o 
   5  -5  12      807.51      743.40     41.74 o 
   6  -5  12     4732.57     4483.62     84.10 o 
  -5  -4  12      219.42      175.65     14.02 o 
  -4  -4  12      271.83      228.77     24.00 o 
  -3  -4  12     1498.70     1477.52     67.10 o 
  -2  -4  12      968.35      928.80     42.99 o 
  -1  -4  12      137.51      114.66     15.56 o 
   0  -4  12      121.69      147.18     24.11 o 
   1  -4  12        8.45        8.83      4.81 o 
   2  -4  12      608.82      604.36     42.03 o 
   3  -4  12     4146.01     3589.42    104.40 o 
   4  -4  12     1419.21     1372.55     62.86 o 
   5  -4  12      216.60      232.51     24.14 o 
   6  -4  12       16.74       36.21      8.26 o 
  -6  -3  12      450.56      346.99     20.00 o 
  -5  -3  12      389.24      330.73     17.49 o 
  -4  -3  12     3034.26     2697.30    181.62 o 
  -3  -3  12     1801.88     1608.18    107.37 o 
  -2  -3  12     1334.66     1303.40     44.62 o 
  -1  -3  12      194.21      187.85     27.56 o 
   0  -3  12     2215.98     1949.39     87.37 o 
   1  -3  12      817.93      740.92     34.03 o 
   2  -3  12      248.61      224.40     26.64 o 
   3  -3  12     1185.04     1016.97     56.93 o 
   4  -3  12      190.70      181.19     23.50 o 
   5  -3  12       62.30       50.26     11.29 o 
  -6  -2  12      466.57      377.35     16.44 o 
  -5  -2  12      917.10      885.33     62.53 o 
  -4  -2  12     3696.36     3371.56    186.36 o 
  -3  -2  12      415.19      400.85     25.78 o 
  -2  -2  12     3557.88     3413.64     76.36 o 
  -1  -2  12      214.74      209.44     18.62 o 
   0  -2  12     1041.56      962.29     60.18 o 
   1  -2  12     2017.98     1887.27     54.38 o 
   2  -2  12      564.49      476.07     39.86 o 
   3  -2  12      577.67      573.79     43.44 o 
   4  -2  12        3.13       13.39      7.04 o 
   5  -2  12       15.17       32.77      9.31 o 
  -7  -1  12      181.67      147.92     13.08 o 
  -6  -1  12      612.54      510.91     30.43 o 
  -5  -1  12     1564.16     1378.23    106.46 o 
  -4  -1  12      721.09      705.89     57.97 o 
  -3  -1  12        1.02        8.23     10.62 o 
  -2  -1  12     2241.29     2266.31     94.85 o 
  -1  -1  12        3.11        6.82      4.27 o 
   0  -1  12      546.97      492.33     27.38 o 
   1  -1  12      913.74      855.64     52.71 o 
   2  -1  12     5651.78     5342.47    135.27 o 
   3  -1  12       60.66       53.28     13.59 o 
   4  -1  12      933.25      871.87     49.47 o 
   5  -1  12      609.88      643.48     35.13 o 
  -7   0  12      834.14      701.41     30.86 o 
  -6   0  12        2.73        9.74      3.53 o 
  -5   0  12     1359.83     1187.65     59.17 o 
  -4   0  12      139.87      124.21     14.23 o 
  -3   0  12       37.15       34.96     11.68 o 
  -2   0  12        0.53       14.92      6.02 o 
  -1   0  12     1878.97     1896.89     70.31 o 
   0   0  12     4099.95     4354.96    104.97 o 
   1   0  12      119.08      135.59     14.36 o 
   2   0  12     1062.33      964.41     56.53 o 
   3   0  12        0.02       -1.76      3.57 o 
   4   0  12     2196.85     2149.97     71.89 o 
  -7   1  12      672.55      639.40     28.87 o 
  -6   1  12     1480.26     1266.73     52.38 o 
  -5   1  12        4.82       15.45      8.69 o 
  -4   1  12     2111.83     2222.27     83.36 o 
  -3   1  12      317.22      327.71     23.46 o 
  -2   1  12      202.15      304.69     94.54 o 
  -1   1  12     1378.37     1425.77     84.90 o 
   0   1  12       26.51       45.71      8.89 o 
   1   1  12      202.45      251.46     19.36 o 
   2   1  12     1285.21     1289.13     39.56 o 
   3   1  12      481.95      505.31     36.63 o 
  -7   2  12      549.11      490.36     17.70 o 
  -6   2  12     3085.12     2810.88     68.34 o 
  -5   2  12       10.43        8.76      4.53 o 
  -4   2  12     1312.78     1301.68     43.77 o 
  -3   2  12      588.57      621.31     52.30 o 
  -2   2  12      703.19      803.54     33.86 o 
  -1   2  12      131.79      154.07     23.17 o 
   0   2  12      288.55      382.78     34.63 o 
   1   2  12      330.24      275.75     27.11 o 
   2   2  12      257.77      266.55     22.42 o 
  -6   3  12      867.15      805.44     46.05 o 
  -5   3  12       38.55       22.66      6.43 o 
  -4   3  12      577.14      604.91     41.04 o 
  -3   3  12     2655.98     2877.42     92.81 o 
  -2   3  12     4405.41     4907.39    123.83 o 
  -1   3  12       51.07       83.37     16.59 o 
   0   3  12     1141.73     1419.70     62.36 o 
   1   3  12      262.62      298.65     25.89 o 
   2   3  12       65.13       71.35     10.42 o 
  -6   4  12        0.52        6.65      3.11 o 
  -5   4  12      462.20      509.34     31.76 o 
  -4   4  12     8992.68     9241.20    146.51 o 
  -3   4  12     3805.30     4046.29    102.89 o 
  -2   4  12      373.72      469.36     35.73 o 
  -1   4  12        1.46       18.10      6.66 o 
   0   4  12     1904.46     2194.41     68.27 o 
   1   4  12      817.12      837.51     36.29 o 
  -5   5  12     1400.64     1395.66     43.56 o 
  -4   5  12      102.17       99.09     13.47 o 
  -3   5  12      391.28      381.00     27.00 o 
  -2   5  12      928.85      973.72     42.84 o 
  -1   5  12      104.80      115.48     14.09 o 
  -1  -7  13      355.19      290.45     19.65 o 
   0  -7  13      500.03      446.91     27.76 o 
   1  -7  13      662.36      591.40     32.82 o 
   2  -7  13       12.09       13.86      5.71 o 
  -2  -6  13       88.75       83.09     11.22 o 
  -1  -6  13      242.44      228.34     21.14 o 
   0  -6  13      131.99      113.90     15.76 o 
   1  -6  13      147.99      140.32     17.50 o 
   2  -6  13       67.13       57.79     10.42 o 
   3  -6  13      131.18       97.92     11.08 o 
  -3  -5  13      146.07      128.18     13.65 o 
  -2  -5  13     4139.56     3528.73     84.26 o 
  -1  -5  13     1468.42     1342.75     56.61 o 
   0  -5  13      212.54      170.39     20.61 o 
   1  -5  13       14.08       18.65      7.58 o 
   2  -5  13      627.17      527.74     31.33 o 
   3  -5  13     1979.63     1535.65     49.00 o 
   4  -5  13     1057.12      908.92     36.33 o 
  -4  -4  13     3964.90     3219.71     62.51 o 
  -3  -4  13      344.96      349.06     26.00 o 
  -2  -4  13      302.26      282.68     26.34 o 
  -1  -4  13      124.30      100.93     16.72 o 
   0  -4  13       13.51       15.97      7.00 o 
   1  -4  13     6361.63     5530.85    113.18 o 
   2  -4  13      605.71      519.59     29.83 o 
   3  -4  13      478.23      467.06     28.85 o 
   4  -4  13      668.81      551.51     29.57 o 
  -4  -3  13     1607.75     1489.07     49.57 o 
  -3  -3  13      667.68      661.64     38.92 o 
  -2  -3  13       13.22        9.06      5.66 o 
  -1  -3  13     2126.29     1868.80     71.25 o 
   0  -3  13      311.87      230.61     24.16 o 
   1  -3  13       58.70       51.69     10.61 o 
   2  -3  13     1166.27      973.55     43.32 o 
   3  -3  13     4638.96     4046.86     87.65 o 
   4  -3  13      769.75      668.41     32.91 o 
  -5  -2  13     1334.66     1098.17     37.37 o 
  -4  -2  13      361.94      313.57     24.85 o 
  -3  -2  13      129.72      115.84     11.01 o 
  -2  -2  13        5.86       10.76      3.33 o 
  -1  -2  13       22.33       33.88      9.48 o 
   0  -2  13     1040.69      958.36     47.02 o 
   1  -2  13      479.60      413.51     27.50 o 
   2  -2  13      440.03      413.43     28.93 o 
   3  -2  13     3893.92     3333.74     79.92 o 
   4  -2  13      370.73      353.16     22.89 o 
  -5  -1  13     2202.45     1939.48     54.29 o 
  -4  -1  13      213.25      163.13     12.61 o 
  -3  -1  13       31.23       34.37      7.01 o 
  -2  -1  13      332.20      297.22     18.67 o 
  -1  -1  13     2156.14     2009.06     87.11 o 
   1  -1  13     1145.17     1017.20     43.75 o 
   2  -1  13        2.36        9.30      4.69 o 
   3  -1  13      314.35      290.86     22.63 o 
  -5   0  13        7.79        9.99      6.67 o 
  -4   0  13      102.09      103.11     10.31 o 
  -3   0  13     4505.37     4129.57     68.20 o 
  -2   0  13     1604.61     1488.71     51.02 o 
  -1   0  13      610.76      580.06     32.62 o 
   0   0  13      189.90      195.41     19.56 o 
  -5   1  13     1899.25     1736.35     51.99 o 
  -4   1  13       14.21       12.96      3.97 o 
  -3   1  13        0.16       19.42      6.24 o 
  -2   1  13     1058.39      918.86     63.40 o 
  -1   1  13     2089.47     2201.37     69.98 o 
   0   1  13       20.74       21.72      6.56 o 
   1   1  13      270.31      244.23     18.02 o 
  -5   2  13       19.96       25.66      6.34 o 
  -4   2  13      769.75      746.79     36.63 o 
  -3   2  13      515.43      500.99     31.98 o 
  -2   2  13      392.81      373.37     28.35 o 
  -1   2  13      854.87      966.59     44.21 o 
   0   2  13      181.67      170.22     17.03 o 
  -5   3  13      687.51      657.46     27.78 o 
  -4   3  13      248.78      251.88     19.93 o 
  -3   3  13       57.46       71.41     11.41 o 
  -2   3  13        4.87       11.36      4.91 o 
  -1   3  13      270.02      290.91     21.58 o 
   0   3  13      236.69      239.39     17.17 o 
  -3   4  13       21.94       49.40      7.92 o 
  -1  -5  14      939.37      767.83     29.25 o 
   0  -5  14      155.54      152.51     13.26 o 
  -2  -4  14      922.75      720.56     28.78 o 
  -1  -4  14      202.71      174.52     15.18 o 
   0  -4  14       92.40       85.88     10.21 o 
  -3  -3  14       79.40       88.26      9.65 o 
  -2  -3  14     1325.41     1163.74     38.88 o 
  -1  -3  14       71.13       67.73      9.59 o 
  -3  -2  14      954.09      761.61     29.83 o 
  -2  -2  14     2859.76     2293.65     54.61 o 
  -1  -2  14      170.33      149.10     13.27 o 
  -3  -1  14       75.20       66.30      8.80 o 
  -2  -1  14      842.01      579.19     25.50 o 
                                                 
